# Supplementary material for: Tris(2,2′-bipyridine-κ2 N,N′)cobalt(III) bis­[bis­(pyridine-2,6-dicarboxyl­ato-κ3 O 2,N,O 6)cobaltate(III)] perchlorate dimethyl­formamide hemisolvate 1.3-hydrate
Source: Acta Crystallogr Sect E Struct Rep Online. 2012 Sep 1;68(Pt 10):m1237–8. doi: 10.1107/S1600536812037208 (PMC3470129; doi:10.1107/S1600536812037208)
Supplement: Supplementary file 1 [file e-68-m1237-sup1.cif]

##############################################################################
#                                                                            #
# This CIF contains the data in a paper accepted for publication in          #
# Acta Crystallographica Section E. It conforms to the requirements of       #
# Notes for Authors for Acta Crystallographica Section E, and has been       #
# peer reviewed under the auspices of the IUCr Commission on Journals.       #
#                                                                            #
# Full details of the Crystallographic Information File format               #
# are given in the paper "The Crystallographic Information File (CIF):       #
# a New Standard Archive File for Crystallography" by S. R. Hall, F. H.      #
# Allen and I. D. Brown [Acta Cryst. (1991), A47, 655-685].                  #
#                                                                            #
# The current version of the core CIF dictionary is obtainable from          #
# ftp://ftp.iucr.org/pub/cif_core.dic.                                       #
#                                                                            #
# Software is freely available for graphical display of the structure(s)     #
# in this CIF. For information consult the CIF software page                 #
# http://www.iucr.org/resources/cif/software.                                #
#                                                                            #
# This file may be used for bona fide research purposes within the           #
# scientific community so long as proper attribution is given to the journal # 
# article from which it was obtained.                                        #
#                                                                            #
##############################################################################
data_I
_audit_creation_method     SHELXL-97
_chemical_name_systematic
;
Tris(2,2'-bipyridine-\k^2^<i>N</i>,<i>N</i>')cobalt(III)
bis[bis(pyridine-2,6-dicarboxylato-
\k^3^<i>O</i>^2^,<i>N</i>,<i>O</i>^6^)cobaltate(III)] perchlorate
dimethylformamide hemisolvate 1.3-hydrate
;
_chemical_name_common     ?
_chemical_formula_moiety
    'C30 H24 Co N6 3+, 2(C14 H6 Co N2 O8 -), Cl O4 -, 0.5(C3 H7 N O), 1.3(H2 O)'
_chemical_formula_sum     'C59.5 H42.10 Cl Co3 N10.5 O21.80'
_chemical_formula_iupac
          '[Co (C10 H8 N2)3] [Co (C7 H3 N O4)2]2 (Cl O4), 0.5C3 H7 N O, 1.3H2 O'
_chemical_formula_weight     1465.18
_chemical_melting_point     ?
_symmetry_cell_setting     triclinic
_symmetry_space_group_name_H-M     'P -1'
_symmetry_space_group_name_Hall     '-P 1'
loop_
    _symmetry_equiv_pos_as_xyz
    'x, y, z'
    '-x, -y, -z'
_cell_length_a     14.1988(4)
_cell_length_b     14.7317(6)
_cell_length_c     16.6016(8)
_cell_angle_alpha     113.286(2)
_cell_angle_beta     107.128(3)
_cell_angle_gamma     90.190(3)
_cell_volume     3019.8(2)
_cell_formula_units_Z     2
_cell_measurement_reflns_used     50715
_cell_measurement_theta_min     2.29
_cell_measurement_theta_max     27.47
_cell_measurement_temperature     100(2)
_exptl_crystal_description     plate
_exptl_crystal_colour     'dark-red'
_exptl_crystal_size_max     0.32
_exptl_crystal_size_mid     0.18
_exptl_crystal_size_min     0.08
_exptl_crystal_density_diffrn     1.611
_exptl_crystal_density_meas     ?
_exptl_crystal_density_method     'not measured'
_exptl_crystal_F_000     1490
_exptl_absorpt_coefficient_mu     0.949
_exptl_absorpt_correction_type     multi-scan
_exptl_absorpt_process_details     '(DENZO/SCALEPACK; Otwinowski & Minor, 1997)'
_exptl_absorpt_correction_T_min     0.7526
_exptl_absorpt_correction_T_max     0.9285
_exptl_special_details
;
;
_diffrn_ambient_temperature     100(2)
_diffrn_radiation_type     MoK\a
_diffrn_radiation_wavelength     0.71073
_diffrn_radiation_source     'fine-focus sealed tube'
_diffrn_radiation_monochromator     'horizontally mounted graphite crystal'
_diffrn_measurement_device_type     'Nonius KappaCCD'
_diffrn_measurement_device     '95mm CCD camera on \k-goniostat'
_diffrn_measurement_method     '\f and \w scans'
_diffrn_detector_area_resol_mean     9
_diffrn_reflns_number     50715
_diffrn_reflns_av_R_equivalents     0.0435
_diffrn_reflns_av_sigmaI/netI     0.0518
_diffrn_reflns_theta_min     2.29
_diffrn_reflns_theta_max     27.47
_diffrn_reflns_theta_full     27.47
_diffrn_measured_fraction_theta_max     0.994
_diffrn_measured_fraction_theta_full     0.994
_diffrn_reflns_limit_h_min     -18
_diffrn_reflns_limit_h_max     18
_diffrn_reflns_limit_k_min     -19
_diffrn_reflns_limit_k_max     19
_diffrn_reflns_limit_l_min     -21
_diffrn_reflns_limit_l_max     21
_diffrn_standards_number     ?
_diffrn_standards_interval_count     ?
_diffrn_standards_interval_time     ?
_diffrn_standards_decay_%     ?
_refine_special_details
;
 Refinement of F^2^ against ALL reflections.  The weighted R-factor wR and
 goodness of fit S are based on F^2^, conventional R-factors R are based
 on F, with F set to zero for negative F^2^. The threshold expression of
 F^2^ > 2sigma(F^2^) is used only for calculating R-factors(gt) etc. and is
 not relevant to the choice of reflections for refinement.  R-factors based
 on F^2^ are statistically about twice as large as those based on F, and R-
 factors based on ALL data will be even larger.
;
_reflns_number_total     13787
_reflns_number_gt     9788
_reflns_threshold_expression     I>2\s(I)
_refine_ls_structure_factor_coef     Fsqd
_refine_ls_matrix_type     full
_refine_ls_R_factor_all     0.0927
_refine_ls_R_factor_gt     0.0596
_refine_ls_wR_factor_gt     0.1605
_refine_ls_wR_factor_ref     0.1810
_refine_ls_goodness_of_fit_ref     1.034
_refine_ls_restrained_S_all     1.034
_refine_ls_number_reflns     13787
_refine_ls_number_parameters     871
_refine_ls_number_restraints     1
_refine_ls_hydrogen_treatment     constr
_refine_ls_weighting_scheme     calc
_refine_ls_weighting_details
         'calc w=1/[\s^2^(Fo^2^)+(0.0882P)^2^+6.7880P] where P=(Fo^2^+2Fc^2^)/3'
_atom_sites_solution_hydrogens     mixed
_atom_sites_solution_primary     direct
_atom_sites_solution_secondary     difmap
_refine_ls_shift/su_max     0.000
_refine_ls_shift/su_mean     0.000
_refine_diff_density_max     1.341
_refine_diff_density_min     -1.109
_refine_ls_extinction_method     none
_refine_ls_extinction_coef     ?
loop_
    _atom_type_symbol
    _atom_type_description
    _atom_type_scat_dispersion_real
    _atom_type_scat_dispersion_imag
    _atom_type_scat_source
    'C' 'C' 0.0033 0.0016
                         'International Tables Vol C Tables 4.2.6.8 and 6.1.1.4'
    'H' 'H' 0.0000 0.0000
                         'International Tables Vol C Tables 4.2.6.8 and 6.1.1.4'
    'N' 'N' 0.0061 0.0033
                         'International Tables Vol C Tables 4.2.6.8 and 6.1.1.4'
    'O' 'O' 0.0106 0.0060
                         'International Tables Vol C Tables 4.2.6.8 and 6.1.1.4'
    'Cl' 'Cl' 0.1484 0.1585
                         'International Tables Vol C Tables 4.2.6.8 and 6.1.1.4'
    'Co' 'Co' 0.3494 0.9721
                         'International Tables Vol C Tables 4.2.6.8 and 6.1.1.4'
_computing_data_collection     'COLLECT (Nonius, 1998)'
_computing_cell_refinement     'DENZO/SCALEPACK (Otwinowski & Minor, 1997)'
_computing_data_reduction     'DENZO/SCALEPACK (Otwinowski & Minor, 1997)'
_computing_structure_solution     'SHELXS97 (Sheldrick, 2008)'
_computing_structure_refinement     'SHELXL97 (Sheldrick, 2008)'
_computing_molecular_graphics     'DIAMOND (Brandenburg, 1999)'
_computing_publication_material     'SHELXL97 (Sheldrick, 2008)'
loop_
    _atom_site_type_symbol
    _atom_site_label
    _atom_site_fract_x
    _atom_site_fract_y
    _atom_site_fract_z
    _atom_site_U_iso_or_equiv
    _atom_site_adp_type
    _atom_site_calc_flag
    _atom_site_refinement_flags
    _atom_site_occupancy
    _atom_site_symmetry_multiplicity
    _atom_site_disorder_assembly
    _atom_site_disorder_group
    Co Co1A -0.00824(4) 0.01102(4) 0.78276(4) 0.02594(14) Uani d . 1 1 . .
    Co Co1B 0.47004(4) 0.00821(4) 0.71679(4) 0.02581(14) Uani d . 1 1 . .
    Co Co2 0.24444(4) 0.50151(4) 0.24937(4) 0.02425(14) Uani d . 1 1 . .
    Cl Cl1 0.20408(8) 0.57673(9) 0.61001(9) 0.0464(3) Uani d . 1 1 . .
    O O1A -0.09182(19) 0.1091(2) 0.76943(19) 0.0287(6) Uani d . 1 1 . .
    O O2A -0.2162(2) 0.1836(2) 0.8138(2) 0.0337(6) Uani d . 1 1 . .
    O O3A 0.0468(2) -0.1927(2) 0.8807(2) 0.0363(7) Uani d . 1 1 . .
    O O4A 0.0565(2) -0.0920(2) 0.8104(2) 0.0309(6) Uani d . 1 1 . .
    O O5A 0.0858(2) 0.1126(2) 0.88970(19) 0.0321(6) Uani d . 1 1 . .
    O O6A 0.2252(2) 0.2139(3) 0.9317(2) 0.0451(8) Uani d . 1 1 . .
    O O7A -0.0809(2) -0.1502(2) 0.5150(2) 0.0361(7) Uani d . 1 1 . .
    O O8A -0.08256(19) -0.0857(2) 0.66155(19) 0.0274(6) Uani d . 1 1 . .
    O O1B 0.4178(2) 0.1164(2) 0.6868(2) 0.0311(6) Uani d . 1 1 . .
    O O2B 0.4444(2) 0.2120(2) 0.6165(2) 0.0397(7) Uani d . 1 1 . .
    O O3B 0.6721(2) -0.1733(2) 0.7022(2) 0.0352(7) Uani d . 1 1 . .
    O O4B 0.54342(19) -0.0949(2) 0.73398(19) 0.0293(6) Uani d . 1 1 . .
    O O5B 0.5412(2) 0.1005(2) 0.84153(19) 0.0310(6) Uani d . 1 1 . .
    O O6B 0.5385(2) 0.1466(2) 0.9873(2) 0.0432(8) Uani d . 1 1 . .
    O O7B 0.2357(2) -0.1898(2) 0.5513(2) 0.0373(7) Uani d . 1 1 . .
    O O8B 0.37790(19) -0.0869(2) 0.60488(19) 0.0286(6) Uani d . 1 1 . .
    O O9 0.1282(2) 0.6308(3) 0.5794(3) 0.0584(10) Uani d . 1 1 . .
    O O10 0.2684(2) 0.5537(3) 0.5536(3) 0.0562(10) Uani d . 1 1 . .
    O O11 0.1580(3) 0.4859(3) 0.6027(3) 0.0550(9) Uani d . 1 1 . .
    O O12 0.2630(3) 0.6361(3) 0.7060(3) 0.0688(12) Uani d . 1 1 . .
    O O13 0.1629(6) 0.3704(7) 0.8102(6) 0.0662(13) Uani d P 0.50 1 . .
    O O14A 0.1748(6) 0.6559(7) 0.8558(5) 0.0680(16) Uani d P 0.50 1 A 1
    H H14E 0.1935 0.6380 0.8024 0.102 Uiso d PR 0.50 1 A 1
    H H14F 0.1499 0.7177 0.8730 0.102 Uiso d PR 0.50 1 A 1
    O O14B 0.0973(6) 0.4973(7) 0.8239(5) 0.0680(16) Uani d P 0.50 1 B 2
    H H14G 0.1070 0.4938 0.7717 0.102 Uiso d PR 0.50 1 B 2
    H H14H 0.0384 0.5161 0.8356 0.102 Uiso d PR 0.50 1 B 2
    O O15 0.2704(8) 0.2910(11) 0.5509(11) 0.071(4) Uani d P 0.30 1 . .
    H H115 0.2182 0.2563 0.5437 0.107 Uiso d PR 0.30 1 . .
    H H215 0.3167 0.2546 0.5502 0.107 Uiso d PR 0.30 1 . .
    N N1A -0.0896(2) -0.0084(2) 0.8440(2) 0.0257(7) Uani d . 1 1 . .
    N N2A 0.0728(2) 0.0334(2) 0.7226(2) 0.0248(7) Uani d . 1 1 . .
    N N1B 0.5602(2) 0.0223(2) 0.6615(2) 0.0271(7) Uani d . 1 1 . .
    N N2B 0.3829(2) -0.0185(2) 0.7699(2) 0.0257(7) Uani d . 1 1 . .
    N N3 0.1579(2) 0.5970(2) 0.2940(2) 0.0259(7) Uani d . 1 1 . .
    N N4 0.1906(2) 0.4303(2) 0.3052(2) 0.0259(7) Uani d . 1 1 . .
    N N5 0.2875(2) 0.5710(2) 0.1848(2) 0.0271(7) Uani d . 1 1 . .
    N N6 0.1394(2) 0.4356(2) 0.1312(2) 0.0258(7) Uani d . 1 1 . .
    N N7 0.3557(2) 0.5647(2) 0.3636(2) 0.0271(7) Uani d . 1 1 . .
    N N8 0.3362(2) 0.4074(2) 0.2137(2) 0.0282(7) Uani d . 1 1 . .
    N N9 0.3161(7) 0.4078(8) 0.8183(7) 0.0662(13) Uani d PD 0.50 1 . .
    C C1A -0.1600(3) 0.1209(3) 0.8104(3) 0.0276(8) Uani d . 1 1 . .
    C C2A -0.1612(3) 0.0488(3) 0.8545(3) 0.0279(8) Uani d . 1 1 . .
    C C3A -0.2224(3) 0.0372(3) 0.9016(3) 0.0308(9) Uani d . 1 1 . .
    H H3A -0.2739 0.0773 0.9104 0.037 Uiso calc R 1 1 . .
    C C4A -0.2058(3) -0.0361(3) 0.9361(3) 0.0331(9) Uani d . 1 1 . .
    H H4A -0.2472 -0.0462 0.9684 0.040 Uiso calc R 1 1 . .
    C C5A -0.1300(3) -0.0944(3) 0.9241(3) 0.0308(9) Uani d . 1 1 . .
    H H5A -0.1189 -0.1439 0.9478 0.037 Uiso calc R 1 1 . .
    C C6A -0.0713(3) -0.0781(3) 0.8769(3) 0.0283(8) Uani d . 1 1 . .
    C C7A 0.0173(3) -0.1271(3) 0.8555(3) 0.0294(9) Uani d . 1 1 . .
    C C8A 0.1575(3) 0.1501(3) 0.8729(3) 0.0325(9) Uani d . 1 1 . .
    C C9A 0.1505(3) 0.1049(3) 0.7724(3) 0.0268(8) Uani d . 1 1 . .
    C C10A 0.2110(3) 0.1266(3) 0.7287(3) 0.0310(9) Uani d . 1 1 . .
    H H10A 0.2667 0.1773 0.7627 0.037 Uiso calc R 1 1 . .
    C C11A 0.1882(3) 0.0725(3) 0.6340(3) 0.0326(9) Uani d . 1 1 . .
    H H11A 0.2285 0.0868 0.6027 0.039 Uiso calc R 1 1 . .
    C C12A 0.1065(3) -0.0031(3) 0.5836(3) 0.0308(9) Uani d . 1 1 . .
    H H12A 0.0913 -0.0411 0.5188 0.037 Uiso calc R 1 1 . .
    C C13A 0.0486(3) -0.0202(3) 0.6318(3) 0.0270(8) Uani d . 1 1 . .
    C C14A -0.0448(3) -0.0928(3) 0.5966(3) 0.0273(8) Uani d . 1 1 . .
    C C1B 0.4648(3) 0.1453(3) 0.6423(3) 0.0322(9) Uani d . 1 1 . .
    C C2B 0.5510(3) 0.0889(3) 0.6260(3) 0.0296(9) Uani d . 1 1 . .
    C C3B 0.6147(3) 0.0978(3) 0.5797(3) 0.0329(9) Uani d . 1 1 . .
    H H3B 0.6097 0.1460 0.5544 0.040 Uiso calc R 1 1 . .
    C C4B 0.6863(3) 0.0337(3) 0.5716(3) 0.0363(10) Uani d . 1 1 . .
    H H4B 0.7314 0.0385 0.5406 0.044 Uiso calc R 1 1 . .
    C C5B 0.6934(3) -0.0372(3) 0.6079(3) 0.0343(10) Uani d . 1 1 . .
    H H5B 0.7416 -0.0818 0.6011 0.041 Uiso calc R 1 1 . .
    C C6B 0.6272(3) -0.0406(3) 0.6545(3) 0.0283(9) Uani d . 1 1 . .
    C C7B 0.6166(3) -0.1097(3) 0.6996(3) 0.0304(9) Uani d . 1 1 . .
    C C8B 0.5037(3) 0.0971(3) 0.9037(3) 0.0316(9) Uani d . 1 1 . .
    C C9B 0.4105(3) 0.0214(3) 0.8618(3) 0.0287(8) Uani d . 1 1 . .
    C C10B 0.3597(3) -0.0137(3) 0.9052(3) 0.0328(9) Uani d . 1 1 . .
    H H10B 0.3790 0.0133 0.9709 0.039 Uiso calc R 1 1 . .
    C C11B 0.2805(3) -0.0886(3) 0.8515(3) 0.0369(10) Uani d . 1 1 . .
    H H11B 0.2444 -0.1128 0.8805 0.044 Uiso calc R 1 1 . .
    C C12B 0.2526(3) -0.1291(3) 0.7549(3) 0.0318(9) Uani d . 1 1 . .
    H H12B 0.1975 -0.1801 0.7176 0.038 Uiso calc R 1 1 . .
    C C13B 0.3078(3) -0.0925(3) 0.7155(3) 0.0283(8) Uani d . 1 1 . .
    C C14B 0.3028(3) -0.1280(3) 0.6151(3) 0.0287(8) Uani d . 1 1 . .
    C C15 0.1501(3) 0.6856(3) 0.2884(3) 0.0285(8) Uani d . 1 1 . .
    H H15 0.1879 0.7047 0.2576 0.034 Uiso calc R 1 1 . .
    C C16 0.0887(3) 0.7492(3) 0.3261(3) 0.0330(9) Uani d . 1 1 . .
    H H16 0.0846 0.8115 0.3216 0.040 Uiso calc R 1 1 . .
    C C17 0.0329(3) 0.7218(3) 0.3709(3) 0.0370(10) Uani d . 1 1 . .
    H H17 -0.0097 0.7649 0.3976 0.044 Uiso calc R 1 1 . .
    C C18 0.0403(3) 0.6306(3) 0.3758(3) 0.0353(10) Uani d . 1 1 . .
    H H18 0.0026 0.6100 0.4059 0.042 Uiso calc R 1 1 . .
    C C19 0.1027(3) 0.5701(3) 0.3369(3) 0.0285(8) Uani d . 1 1 . .
    C C20 0.1182(3) 0.4729(3) 0.3400(3) 0.0283(8) Uani d . 1 1 . .
    C C21 0.0650(3) 0.4264(3) 0.3739(3) 0.0354(10) Uani d . 1 1 . .
    H H21 0.0136 0.4567 0.3964 0.042 Uiso calc R 1 1 . .
    C C22 0.0871(3) 0.3358(3) 0.3749(3) 0.0379(10) Uani d . 1 1 . .
    H H22 0.0509 0.3029 0.3978 0.045 Uiso calc R 1 1 . .
    C C23 0.1631(3) 0.2931(3) 0.3419(3) 0.0333(9) Uani d . 1 1 . .
    H H23 0.1805 0.2314 0.3433 0.040 Uiso calc R 1 1 . .
    C C24 0.2128(3) 0.3419(3) 0.3072(3) 0.0277(8) Uani d . 1 1 . .
    H H24 0.2641 0.3123 0.2840 0.033 Uiso calc R 1 1 . .
    C C25 0.3678(3) 0.6408(3) 0.2189(3) 0.0334(9) Uani d . 1 1 . .
    H H25 0.4096 0.6606 0.2810 0.040 Uiso calc R 1 1 . .
    C C26 0.3904(3) 0.6844(3) 0.1651(3) 0.0366(10) Uani d . 1 1 . .
    H H26 0.4476 0.7328 0.1904 0.044 Uiso calc R 1 1 . .
    C C27 0.3303(3) 0.6575(3) 0.0755(3) 0.0388(10) Uani d . 1 1 . .
    H H27 0.3438 0.6883 0.0388 0.047 Uiso calc R 1 1 . .
    C C28 0.2491(3) 0.5839(3) 0.0398(3) 0.0350(10) Uani d . 1 1 . .
    H H28 0.2069 0.5629 -0.0224 0.042 Uiso calc R 1 1 . .
    C C29 0.2304(3) 0.5420(3) 0.0951(3) 0.0280(8) Uani d . 1 1 . .
    C C30 0.1471(3) 0.4627(3) 0.0636(3) 0.0285(8) Uani d . 1 1 . .
    C C31 0.0823(3) 0.4182(3) -0.0262(3) 0.0322(9) Uani d . 1 1 . .
    H H31 0.0896 0.4378 -0.0725 0.039 Uiso calc R 1 1 . .
    C C32 0.0066(3) 0.3445(3) -0.0475(3) 0.0336(9) Uani d . 1 1 . .
    H H32 -0.0380 0.3117 -0.1089 0.040 Uiso calc R 1 1 . .
    C C33 -0.0031(3) 0.3197(3) 0.0210(3) 0.0339(9) Uani d . 1 1 . .
    H H33 -0.0556 0.2706 0.0079 0.041 Uiso calc R 1 1 . .
    C C34 0.0638(3) 0.3664(3) 0.1094(3) 0.0305(9) Uani d . 1 1 . .
    H H34 0.0559 0.3487 0.1565 0.037 Uiso calc R 1 1 . .
    C C35 0.3568(3) 0.6453(3) 0.4396(3) 0.0291(9) Uani d . 1 1 . .
    H H35 0.2974 0.6745 0.4415 0.035 Uiso calc R 1 1 . .
    C C36 0.4426(3) 0.6868(3) 0.5152(3) 0.0354(10) Uani d . 1 1 . .
    H H36 0.4418 0.7438 0.5683 0.042 Uiso calc R 1 1 . .
    C C37 0.5292(3) 0.6450(3) 0.5129(3) 0.0425(11) Uani d . 1 1 . .
    H H37 0.5891 0.6743 0.5633 0.051 Uiso calc R 1 1 . .
    C C38 0.5275(3) 0.5599(3) 0.4363(3) 0.0421(11) Uani d . 1 1 . .
    H H38 0.5858 0.5290 0.4339 0.051 Uiso calc R 1 1 . .
    C C39 0.4392(3) 0.5200(3) 0.3627(3) 0.0317(9) Uani d . 1 1 . .
    C C40 0.4282(3) 0.4297(3) 0.2788(3) 0.0323(9) Uani d . 1 1 . .
    C C41 0.5023(3) 0.3707(3) 0.2644(3) 0.0400(11) Uani d . 1 1 . .
    H H41 0.5650 0.3863 0.3116 0.048 Uiso calc R 1 1 . .
    C C42 0.4849(3) 0.2891(3) 0.1813(3) 0.0428(11) Uani d . 1 1 . .
    H H42 0.5352 0.2481 0.1702 0.051 Uiso calc R 1 1 . .
    C C43 0.3930(3) 0.2681(3) 0.1145(3) 0.0375(10) Uani d . 1 1 . .
    H H43 0.3799 0.2132 0.0560 0.045 Uiso calc R 1 1 . .
    C C44 0.3199(3) 0.3280(3) 0.1334(3) 0.0316(9) Uani d . 1 1 . .
    H H44 0.2562 0.3118 0.0876 0.038 Uiso calc R 1 1 . .
    C C45 0.3650(8) 0.3793(10) 0.8971(9) 0.0662(13) Uani d PD 0.50 1 . .
    H H45A 0.4374 0.3950 0.9157 0.099 Uiso calc PR 0.50 1 . .
    H H45B 0.3473 0.3076 0.8771 0.099 Uiso calc PR 0.50 1 . .
    H H45C 0.3422 0.4166 0.9498 0.099 Uiso calc PR 0.50 1 . .
    C C46 0.3758(8) 0.4354(10) 0.7676(9) 0.0662(13) Uani d PD 0.50 1 . .
    H H46A 0.4469 0.4442 0.8016 0.099 Uiso calc PR 0.50 1 . .
    H H46B 0.3578 0.4978 0.7630 0.099 Uiso calc PR 0.50 1 . .
    H H46C 0.3614 0.3821 0.7052 0.099 Uiso calc PR 0.50 1 . .
    C C47 0.2156(9) 0.3929(10) 0.7803(10) 0.0662(13) Uani d P 0.50 1 . .
    H H47A 0.1881 0.4021 0.7250 0.079 Uiso calc PR 0.50 1 . .
loop_
    _atom_site_aniso_label
    _atom_site_aniso_U_11
    _atom_site_aniso_U_22
    _atom_site_aniso_U_33
    _atom_site_aniso_U_12
    _atom_site_aniso_U_13
    _atom_site_aniso_U_23
    Co1A 0.0259(3) 0.0289(3) 0.0281(3) 0.0028(2) 0.0145(2) 0.0127(2)
    Co1B 0.0234(3) 0.0259(3) 0.0276(3) -0.0002(2) 0.0114(2) 0.0083(2)
    Co2 0.0228(3) 0.0198(3) 0.0249(3) -0.00180(19) 0.0081(2) 0.0037(2)
    Cl1 0.0279(5) 0.0419(6) 0.0645(8) 0.0021(4) 0.0146(5) 0.0173(6)
    O1A 0.0286(14) 0.0292(14) 0.0308(15) 0.0046(11) 0.0126(12) 0.0126(12)
    O2A 0.0334(15) 0.0297(15) 0.0377(17) 0.0073(12) 0.0152(13) 0.0111(13)
    O3A 0.0381(16) 0.0347(16) 0.0400(17) 0.0039(13) 0.0123(14) 0.0195(14)
    O4A 0.0268(14) 0.0343(15) 0.0384(16) 0.0052(11) 0.0155(12) 0.0183(13)
    O5A 0.0299(14) 0.0394(16) 0.0274(15) 0.0016(12) 0.0132(12) 0.0114(13)
    O6A 0.0347(16) 0.053(2) 0.0334(17) -0.0078(14) 0.0098(14) 0.0050(15)
    O7A 0.0328(15) 0.0391(17) 0.0304(16) 0.0011(13) 0.0117(13) 0.0074(14)
    O8A 0.0272(13) 0.0289(14) 0.0290(15) 0.0006(11) 0.0136(11) 0.0117(12)
    O1B 0.0274(14) 0.0293(15) 0.0365(16) 0.0001(11) 0.0117(12) 0.0127(13)
    O2B 0.0400(17) 0.0337(16) 0.0456(19) -0.0005(13) 0.0092(14) 0.0198(15)
    O3B 0.0283(14) 0.0316(15) 0.0372(17) 0.0057(12) 0.0101(12) 0.0061(13)
    O4B 0.0266(13) 0.0279(14) 0.0339(16) 0.0044(11) 0.0121(12) 0.0114(12)
    O5B 0.0282(14) 0.0299(15) 0.0312(15) -0.0005(11) 0.0100(12) 0.0088(12)
    O6B 0.0381(17) 0.0498(19) 0.0304(17) -0.0017(14) 0.0083(14) 0.0073(15)
    O7B 0.0318(15) 0.0335(16) 0.0364(17) -0.0034(12) 0.0115(13) 0.0040(13)
    O8B 0.0265(13) 0.0303(14) 0.0275(14) 0.0000(11) 0.0116(11) 0.0084(12)
    O9 0.0290(17) 0.064(2) 0.093(3) 0.0103(16) 0.0218(18) 0.042(2)
    O10 0.0348(18) 0.065(2) 0.080(3) 0.0096(16) 0.0272(18) 0.035(2)
    O11 0.052(2) 0.052(2) 0.064(2) -0.0035(16) 0.0189(18) 0.0266(19)
    O12 0.039(2) 0.062(2) 0.071(3) 0.0018(17) 0.0099(19) 0.000(2)
    O13 0.050(2) 0.088(3) 0.080(3) 0.010(2) 0.032(2) 0.046(3)
    O14A 0.076(4) 0.093(4) 0.041(3) 0.028(3) 0.028(3) 0.027(3)
    O14B 0.076(4) 0.093(4) 0.041(3) 0.028(3) 0.028(3) 0.027(3)
    O15 0.026(6) 0.077(9) 0.098(11) 0.006(6) 0.002(6) 0.037(8)
    N1A 0.0234(15) 0.0284(17) 0.0246(17) 0.0010(13) 0.0101(13) 0.0088(14)
    N2A 0.0238(15) 0.0275(16) 0.0284(17) 0.0039(12) 0.0131(13) 0.0136(14)
    N1B 0.0219(15) 0.0288(17) 0.0263(17) -0.0034(13) 0.0081(13) 0.0071(14)
    N2B 0.0227(15) 0.0254(16) 0.0286(18) 0.0031(12) 0.0107(13) 0.0091(14)
    N3 0.0234(15) 0.0254(16) 0.0247(17) 0.0000(12) 0.0073(13) 0.0064(14)
    N4 0.0252(16) 0.0217(16) 0.0253(17) -0.0014(12) 0.0068(13) 0.0054(13)
    N5 0.0259(16) 0.0211(15) 0.0303(18) -0.0003(12) 0.0129(14) 0.0040(14)
    N6 0.0243(15) 0.0215(15) 0.0270(17) 0.0000(12) 0.0079(13) 0.0056(13)
    N7 0.0255(16) 0.0221(16) 0.0309(18) -0.0004(12) 0.0098(14) 0.0076(14)
    N8 0.0242(16) 0.0243(16) 0.0328(18) 0.0002(13) 0.0101(14) 0.0080(14)
    N9 0.050(2) 0.088(3) 0.080(3) 0.010(2) 0.032(2) 0.046(3)
    C1A 0.0258(18) 0.028(2) 0.0228(19) -0.0015(16) 0.0090(15) 0.0030(16)
    C2A 0.0269(19) 0.027(2) 0.0220(19) -0.0030(15) 0.0066(15) 0.0040(16)
    C3A 0.0246(19) 0.034(2) 0.024(2) -0.0025(16) 0.0099(16) 0.0014(17)
    C4A 0.033(2) 0.037(2) 0.026(2) -0.0082(17) 0.0151(17) 0.0062(18)
    C5A 0.035(2) 0.029(2) 0.025(2) -0.0068(16) 0.0109(17) 0.0073(17)
    C6A 0.030(2) 0.030(2) 0.0218(19) -0.0046(16) 0.0088(16) 0.0077(16)
    C7A 0.0276(19) 0.032(2) 0.030(2) 0.0009(16) 0.0103(16) 0.0133(18)
    C8A 0.029(2) 0.040(2) 0.029(2) 0.0052(17) 0.0117(17) 0.0134(19)
    C9A 0.0252(18) 0.030(2) 0.028(2) 0.0056(15) 0.0110(16) 0.0121(17)
    C10A 0.0247(19) 0.037(2) 0.036(2) 0.0017(16) 0.0134(17) 0.0168(19)
    C11A 0.0271(19) 0.044(2) 0.037(2) 0.0054(17) 0.0175(18) 0.022(2)
    C12A 0.0270(19) 0.040(2) 0.030(2) 0.0053(17) 0.0141(17) 0.0158(18)
    C13A 0.0261(18) 0.030(2) 0.030(2) 0.0063(15) 0.0135(16) 0.0140(17)
    C14A 0.0244(18) 0.030(2) 0.033(2) 0.0074(15) 0.0129(16) 0.0149(18)
    C1B 0.028(2) 0.031(2) 0.030(2) -0.0066(16) 0.0038(17) 0.0095(18)
    C2B 0.0283(19) 0.029(2) 0.024(2) -0.0081(16) 0.0063(16) 0.0052(17)
    C3B 0.034(2) 0.033(2) 0.025(2) -0.0083(17) 0.0092(17) 0.0056(17)
    C4B 0.031(2) 0.047(3) 0.026(2) -0.0098(18) 0.0123(17) 0.0087(19)
    C5B 0.0243(19) 0.044(2) 0.025(2) -0.0020(17) 0.0104(16) 0.0028(18)
    C6B 0.0220(18) 0.030(2) 0.0221(19) -0.0031(15) 0.0063(15) 0.0011(16)
    C7B 0.0228(18) 0.030(2) 0.028(2) -0.0023(16) 0.0062(16) 0.0026(17)
    C8B 0.0245(19) 0.033(2) 0.035(2) 0.0041(16) 0.0100(17) 0.0108(18)
    C9B 0.0283(19) 0.030(2) 0.028(2) 0.0069(16) 0.0131(16) 0.0090(17)
    C10B 0.030(2) 0.041(2) 0.030(2) 0.0099(17) 0.0152(17) 0.0127(19)
    C11B 0.031(2) 0.047(3) 0.042(3) 0.0077(18) 0.0212(19) 0.021(2)
    C12B 0.0231(18) 0.031(2) 0.040(2) 0.0013(15) 0.0142(17) 0.0108(19)
    C13B 0.0263(19) 0.0243(19) 0.036(2) 0.0058(15) 0.0157(17) 0.0100(17)
    C14B 0.0260(19) 0.027(2) 0.032(2) 0.0039(15) 0.0117(17) 0.0090(17)
    C15 0.031(2) 0.026(2) 0.023(2) -0.0005(15) 0.0053(16) 0.0080(16)
    C16 0.040(2) 0.027(2) 0.031(2) 0.0051(17) 0.0116(18) 0.0103(18)
    C17 0.041(2) 0.035(2) 0.040(3) 0.0130(18) 0.021(2) 0.014(2)
    C18 0.037(2) 0.032(2) 0.045(3) 0.0073(17) 0.024(2) 0.016(2)
    C19 0.0266(19) 0.027(2) 0.033(2) 0.0022(15) 0.0117(16) 0.0117(17)
    C20 0.0241(18) 0.0233(19) 0.034(2) 0.0011(15) 0.0098(16) 0.0079(17)
    C21 0.031(2) 0.032(2) 0.046(3) 0.0052(17) 0.0191(19) 0.015(2)
    C22 0.037(2) 0.031(2) 0.054(3) 0.0022(17) 0.022(2) 0.020(2)
    C23 0.035(2) 0.0230(19) 0.040(2) 0.0033(16) 0.0122(18) 0.0112(18)
    C24 0.0257(18) 0.0220(19) 0.032(2) 0.0013(15) 0.0090(16) 0.0080(16)
    C25 0.029(2) 0.027(2) 0.035(2) -0.0038(16) 0.0120(17) 0.0019(17)
    C26 0.037(2) 0.028(2) 0.043(3) -0.0040(17) 0.024(2) 0.0054(19)
    C27 0.043(2) 0.035(2) 0.041(3) -0.0008(19) 0.024(2) 0.011(2)
    C28 0.036(2) 0.033(2) 0.034(2) -0.0013(17) 0.0156(18) 0.0085(19)
    C29 0.0258(19) 0.0240(19) 0.030(2) 0.0013(15) 0.0142(16) 0.0039(16)
    C30 0.0258(19) 0.026(2) 0.033(2) 0.0041(15) 0.0135(16) 0.0093(17)
    C31 0.035(2) 0.030(2) 0.028(2) 0.0009(17) 0.0085(17) 0.0091(17)
    C32 0.030(2) 0.031(2) 0.029(2) 0.0005(16) 0.0013(17) 0.0080(18)
    C33 0.031(2) 0.027(2) 0.037(2) -0.0050(16) 0.0051(18) 0.0109(18)
    C34 0.029(2) 0.0236(19) 0.034(2) -0.0027(15) 0.0079(17) 0.0092(17)
    C35 0.0282(19) 0.0224(19) 0.030(2) -0.0018(15) 0.0098(16) 0.0040(16)
    C36 0.035(2) 0.029(2) 0.030(2) 0.0023(17) 0.0064(18) 0.0022(18)
    C37 0.029(2) 0.038(2) 0.038(3) 0.0001(18) -0.0004(19) 0.001(2)
    C38 0.026(2) 0.038(2) 0.043(3) 0.0054(18) 0.0036(19) 0.004(2)
    C39 0.0264(19) 0.027(2) 0.033(2) 0.0014(15) 0.0095(17) 0.0032(17)
    C40 0.0252(19) 0.030(2) 0.032(2) 0.0013(16) 0.0091(17) 0.0031(18)
    C41 0.026(2) 0.036(2) 0.042(3) 0.0064(17) 0.0061(18) 0.004(2)
    C42 0.032(2) 0.041(3) 0.043(3) 0.0088(19) 0.015(2) 0.003(2)
    C43 0.036(2) 0.030(2) 0.033(2) 0.0026(17) 0.0134(19) -0.0022(18)
    C44 0.028(2) 0.027(2) 0.030(2) -0.0013(16) 0.0072(17) 0.0036(17)
    C45 0.050(2) 0.088(3) 0.080(3) 0.010(2) 0.032(2) 0.046(3)
    C46 0.050(2) 0.088(3) 0.080(3) 0.010(2) 0.032(2) 0.046(3)
    C47 0.050(2) 0.088(3) 0.080(3) 0.010(2) 0.032(2) 0.046(3)
_geom_special_details
;
 All esds (except the esd in the dihedral angle between two l.s. planes)
 are estimated using the full covariance matrix.  The cell esds are taken
 into account individually in the estimation of esds in distances, angles
 and torsion angles; correlations between esds in cell parameters are only
 used when they are defined by crystal symmetry.  An approximate (isotropic)
 treatment of cell esds is used for estimating esds involving l.s. planes.
;
loop_
    _geom_bond_atom_site_label_1
    _geom_bond_atom_site_label_2
    _geom_bond_site_symmetry_2
    _geom_bond_distance
    _geom_bond_publ_flag
    Co1A N2A . 1.834(3) ?
    Co1A N1A . 1.836(3) ?
    Co1A O1A . 1.912(3) ?
    Co1A O5A . 1.914(3) ?
    Co1A O8A . 1.915(3) ?
    Co1A O4A . 1.916(3) ?
    Co1B N1B . 1.835(3) ?
    Co1B N2B . 1.838(3) ?
    Co1B O8B . 1.904(3) ?
    Co1B O4B . 1.912(3) ?
    Co1B O5B . 1.921(3) ?
    Co1B O1B . 1.938(3) ?
    Co2 N4 . 1.930(3) ?
    Co2 N3 . 1.939(3) ?
    Co2 N6 . 1.943(3) ?
    Co2 N8 . 1.945(3) ?
    Co2 N7 . 1.946(3) ?
    Co2 N5 . 1.955(3) ?
    Cl1 O11 . 1.432(4) ?
    Cl1 O9 . 1.434(4) ?
    Cl1 O10 . 1.443(4) ?
    Cl1 O12 . 1.454(4) ?
    O1A C1A . 1.314(5) ?
    O2A C1A . 1.218(5) ?
    O3A C7A . 1.226(5) ?
    O4A C7A . 1.300(5) ?
    O5A C8A . 1.306(5) ?
    O6A C8A . 1.215(5) ?
    O7A C14A . 1.223(5) ?
    O8A C14A . 1.309(5) ?
    O1B C1B . 1.308(5) ?
    O2B C1B . 1.223(5) ?
    O3B C7B . 1.232(5) ?
    O4B C7B . 1.306(5) ?
    O5B C8B . 1.309(5) ?
    O6B C8B . 1.223(5) ?
    O7B C14B . 1.223(5) ?
    O8B C14B . 1.310(5) ?
    O13 C47 . 1.124(13) ?
    O14A H14E . 0.9378 ?
    O14A H14F . 0.9441 ?
    O14B H14G . 0.8982 ?
    O14B H14H . 0.9309 ?
    O15 H115 . 0.8500 ?
    O15 H215 . 0.8500 ?
    N1A C2A . 1.330(5) ?
    N1A C6A . 1.334(5) ?
    N2A C13A . 1.329(5) ?
    N2A C9A . 1.332(5) ?
    N1B C2B . 1.319(5) ?
    N1B C6B . 1.328(5) ?
    N2B C9B . 1.328(5) ?
    N2B C13B . 1.336(5) ?
    N3 C15 . 1.348(5) ?
    N3 C19 . 1.354(5) ?
    N4 C24 . 1.352(5) ?
    N4 C20 . 1.361(5) ?
    N5 C25 . 1.353(5) ?
    N5 C29 . 1.356(5) ?
    N6 C34 . 1.341(5) ?
    N6 C30 . 1.362(5) ?
    N7 C35 . 1.344(5) ?
    N7 C39 . 1.360(5) ?
    N8 C44 . 1.336(5) ?
    N8 C40 . 1.367(5) ?
    N9 C47 . 1.357(15) ?
    N9 C45 . 1.508(13) ?
    N9 C46 . 1.510(12) ?
    C1A C2A . 1.512(6) ?
    C2A C3A . 1.380(5) ?
    C3A C4A . 1.399(6) ?
    C3A H3A . 0.9500 ?
    C4A C5A . 1.391(6) ?
    C4A H4A . 0.9500 ?
    C5A C6A . 1.378(5) ?
    C5A H5A . 0.9500 ?
    C6A C7A . 1.515(6) ?
    C8A C9A . 1.504(6) ?
    C9A C10A . 1.385(5) ?
    C10A C11A . 1.385(6) ?
    C10A H10A . 0.9500 ?
    C11A C12A . 1.403(6) ?
    C11A H11A . 0.9500 ?
    C12A C13A . 1.388(5) ?
    C12A H12A . 0.9500 ?
    C13A C14A . 1.512(5) ?
    C1B C2B . 1.511(6) ?
    C2B C3B . 1.384(6) ?
    C3B C4B . 1.390(6) ?
    C3B H3B . 0.9500 ?
    C4B C5B . 1.388(7) ?
    C4B H4B . 0.9500 ?
    C5B C6B . 1.395(5) ?
    C5B H5B . 0.9500 ?
    C6B C7B . 1.512(6) ?
    C8B C9B . 1.521(5) ?
    C9B C10B . 1.380(6) ?
    C10B C11B . 1.379(6) ?
    C10B H10B . 0.9500 ?
    C11B C12B . 1.397(6) ?
    C11B H11B . 0.9500 ?
    C12B C13B . 1.383(6) ?
    C12B H12B . 0.9500 ?
    C13B C14B . 1.516(6) ?
    C15 C16 . 1.375(6) ?
    C15 H15 . 0.9500 ?
    C16 C17 . 1.388(6) ?
    C16 H16 . 0.9500 ?
    C17 C18 . 1.380(6) ?
    C17 H17 . 0.9500 ?
    C18 C19 . 1.373(6) ?
    C18 H18 . 0.9500 ?
    C19 C20 . 1.467(6) ?
    C20 C21 . 1.382(6) ?
    C21 C22 . 1.377(6) ?
    C21 H21 . 0.9500 ?
    C22 C23 . 1.393(6) ?
    C22 H22 . 0.9500 ?
    C23 C24 . 1.382(6) ?
    C23 H23 . 0.9500 ?
    C24 H24 . 0.9500 ?
    C25 C26 . 1.390(6) ?
    C25 H25 . 0.9500 ?
    C26 C27 . 1.371(7) ?
    C26 H26 . 0.9500 ?
    C27 C28 . 1.392(6) ?
    C27 H27 . 0.9500 ?
    C28 C29 . 1.372(6) ?
    C28 H28 . 0.9500 ?
    C29 C30 . 1.476(5) ?
    C30 C31 . 1.384(6) ?
    C31 C32 . 1.388(6) ?
    C31 H31 . 0.9500 ?
    C32 C33 . 1.366(6) ?
    C32 H32 . 0.9500 ?
    C33 C34 . 1.380(6) ?
    C33 H33 . 0.9500 ?
    C34 H34 . 0.9500 ?
    C35 C36 . 1.386(6) ?
    C35 H35 . 0.9500 ?
    C36 C37 . 1.381(6) ?
    C36 H36 . 0.9500 ?
    C37 C38 . 1.383(6) ?
    C37 H37 . 0.9500 ?
    C38 C39 . 1.391(6) ?
    C38 H38 . 0.9500 ?
    C39 C40 . 1.462(6) ?
    C40 C41 . 1.382(6) ?
    C41 C42 . 1.376(6) ?
    C41 H41 . 0.9500 ?
    C42 C43 . 1.378(6) ?
    C42 H42 . 0.9500 ?
    C43 C44 . 1.391(6) ?
    C43 H43 . 0.9500 ?
    C44 H44 . 0.9500 ?
    C45 H45A . 0.9800 ?
    C45 H45B . 0.9800 ?
    C45 H45C . 0.9800 ?
    C46 H46A . 0.9800 ?
    C46 H46B . 0.9800 ?
    C46 H46C . 0.9800 ?
    C47 H47A . 0.9500 ?
loop_
    _geom_angle_atom_site_label_1
    _geom_angle_atom_site_label_2
    _geom_angle_atom_site_label_3
    _geom_angle_site_symmetry_1
    _geom_angle_site_symmetry_3
    _geom_angle
    _geom_angle_publ_flag
    N2A Co1A N1A . . 178.75(15) ?
    N2A Co1A O1A . . 95.68(13) ?
    N1A Co1A O1A . . 83.30(13) ?
    N2A Co1A O5A . . 83.46(13) ?
    N1A Co1A O5A . . 95.80(13) ?
    O1A Co1A O5A . . 89.85(12) ?
    N2A Co1A O8A . . 83.41(13) ?
    N1A Co1A O8A . . 97.34(13) ?
    O1A Co1A O8A . . 91.72(12) ?
    O5A Co1A O8A . . 166.86(11) ?
    N2A Co1A O4A . . 97.20(13) ?
    N1A Co1A O4A . . 83.82(13) ?
    O1A Co1A O4A . . 167.12(12) ?
    O5A Co1A O4A . . 91.49(13) ?
    O8A Co1A O4A . . 89.88(12) ?
    N1B Co1B N2B . . 174.28(15) ?
    N1B Co1B O8B . . 94.32(13) ?
    N2B Co1B O8B . . 83.66(13) ?
    N1B Co1B O4B . . 84.06(13) ?
    N2B Co1B O4B . . 90.60(13) ?
    O8B Co1B O4B . . 90.71(12) ?
    N1B Co1B O5B . . 98.43(13) ?
    N2B Co1B O5B . . 83.68(13) ?
    O8B Co1B O5B . . 167.26(12) ?
    O4B Co1B O5B . . 90.80(12) ?
    N1B Co1B O1B . . 82.94(14) ?
    N2B Co1B O1B . . 102.40(13) ?
    O8B Co1B O1B . . 90.57(12) ?
    O4B Co1B O1B . . 167.00(12) ?
    O5B Co1B O1B . . 90.80(12) ?
    N4 Co2 N3 . . 83.20(14) ?
    N4 Co2 N6 . . 92.47(13) ?
    N3 Co2 N6 . . 89.89(13) ?
    N4 Co2 N8 . . 94.83(14) ?
    N3 Co2 N8 . . 175.94(14) ?
    N6 Co2 N8 . . 93.75(13) ?
    N4 Co2 N7 . . 89.64(13) ?
    N3 Co2 N7 . . 93.27(13) ?
    N6 Co2 N7 . . 176.39(14) ?
    N8 Co2 N7 . . 83.15(14) ?
    N4 Co2 N5 . . 175.01(13) ?
    N3 Co2 N5 . . 94.97(14) ?
    N6 Co2 N5 . . 82.87(14) ?
    N8 Co2 N5 . . 87.28(14) ?
    N7 Co2 N5 . . 95.10(14) ?
    O11 Cl1 O9 . . 109.0(2) ?
    O11 Cl1 O10 . . 109.4(2) ?
    O9 Cl1 O10 . . 110.2(2) ?
    O11 Cl1 O12 . . 109.2(3) ?
    O9 Cl1 O12 . . 109.9(2) ?
    O10 Cl1 O12 . . 109.1(2) ?
    C1A O1A Co1A . . 114.9(3) ?
    C7A O4A Co1A . . 114.5(2) ?
    C8A O5A Co1A . . 114.5(3) ?
    C14A O8A Co1A . . 114.7(2) ?
    C1B O1B Co1B . . 114.1(3) ?
    C7B O4B Co1B . . 114.2(3) ?
    C8B O5B Co1B . . 114.4(2) ?
    C14B O8B Co1B . . 115.0(2) ?
    H14E O14A H14F . . 113.6 ?
    H14G O14B H14H . . 120.2 ?
    H115 O15 H215 . . 107.7 ?
    C2A N1A C6A . . 124.3(3) ?
    C2A N1A Co1A . . 118.3(3) ?
    C6A N1A Co1A . . 117.4(3) ?
    C13A N2A C9A . . 124.1(3) ?
    C13A N2A Co1A . . 118.1(3) ?
    C9A N2A Co1A . . 117.8(3) ?
    C2B N1B C6B . . 124.0(3) ?
    C2B N1B Co1B . . 118.7(3) ?
    C6B N1B Co1B . . 117.1(3) ?
    C9B N2B C13B . . 123.6(3) ?
    C9B N2B Co1B . . 117.3(3) ?
    C13B N2B Co1B . . 117.5(3) ?
    C15 N3 C19 . . 118.6(3) ?
    C15 N3 Co2 . . 126.9(3) ?
    C19 N3 Co2 . . 114.4(3) ?
    C24 N4 C20 . . 118.6(3) ?
    C24 N4 Co2 . . 126.9(3) ?
    C20 N4 Co2 . . 114.3(3) ?
    C25 N5 C29 . . 118.1(4) ?
    C25 N5 Co2 . . 127.3(3) ?
    C29 N5 Co2 . . 114.6(2) ?
    C34 N6 C30 . . 117.9(3) ?
    C34 N6 Co2 . . 127.4(3) ?
    C30 N6 Co2 . . 114.6(2) ?
    C35 N7 C39 . . 119.3(3) ?
    C35 N7 Co2 . . 126.8(3) ?
    C39 N7 Co2 . . 114.0(3) ?
    C44 N8 C40 . . 118.2(3) ?
    C44 N8 Co2 . . 127.5(3) ?
    C40 N8 Co2 . . 114.3(3) ?
    C47 N9 C45 . . 120.5(9) ?
    C47 N9 C46 . . 117.1(10) ?
    C45 N9 C46 . . 121.5(9) ?
    O2A C1A O1A . . 124.1(4) ?
    O2A C1A C2A . . 122.9(4) ?
    O1A C1A C2A . . 112.9(3) ?
    N1A C2A C3A . . 119.6(4) ?
    N1A C2A C1A . . 110.5(3) ?
    C3A C2A C1A . . 129.8(4) ?
    C2A C3A C4A . . 117.4(4) ?
    C2A C3A H3A . . 121.3 ?
    C4A C3A H3A . . 121.3 ?
    C5A C4A C3A . . 121.3(4) ?
    C5A C4A H4A . . 119.3 ?
    C3A C4A H4A . . 119.3 ?
    C6A C5A C4A . . 118.0(4) ?
    C6A C5A H5A . . 121.0 ?
    C4A C5A H5A . . 121.0 ?
    N1A C6A C5A . . 119.3(4) ?
    N1A C6A C7A . . 110.7(3) ?
    C5A C6A C7A . . 129.9(4) ?
    O3A C7A O4A . . 125.5(4) ?
    O3A C7A C6A . . 121.0(4) ?
    O4A C7A C6A . . 113.5(3) ?
    O6A C8A O5A . . 124.5(4) ?
    O6A C8A C9A . . 122.1(4) ?
    O5A C8A C9A . . 113.5(3) ?
    N2A C9A C10A . . 119.4(4) ?
    N2A C9A C8A . . 110.7(3) ?
    C10A C9A C8A . . 129.9(4) ?
    C9A C10A C11A . . 118.3(4) ?
    C9A C10A H10A . . 120.9 ?
    C11A C10A H10A . . 120.9 ?
    C10A C11A C12A . . 121.0(4) ?
    C10A C11A H11A . . 119.5 ?
    C12A C11A H11A . . 119.5 ?
    C13A C12A C11A . . 117.5(4) ?
    C13A C12A H12A . . 121.2 ?
    C11A C12A H12A . . 121.2 ?
    N2A C13A C12A . . 119.7(4) ?
    N2A C13A C14A . . 110.6(3) ?
    C12A C13A C14A . . 129.7(4) ?
    O7A C14A O8A . . 124.7(4) ?
    O7A C14A C13A . . 122.2(4) ?
    O8A C14A C13A . . 113.1(3) ?
    O2B C1B O1B . . 125.1(4) ?
    O2B C1B C2B . . 121.5(4) ?
    O1B C1B C2B . . 113.4(4) ?
    N1B C2B C3B . . 120.1(4) ?
    N1B C2B C1B . . 110.8(3) ?
    C3B C2B C1B . . 129.0(4) ?
    C2B C3B C4B . . 117.5(4) ?
    C2B C3B H3B . . 121.3 ?
    C4B C3B H3B . . 121.3 ?
    C5B C4B C3B . . 121.4(4) ?
    C5B C4B H4B . . 119.3 ?
    C3B C4B H4B . . 119.3 ?
    C4B C5B C6B . . 117.6(4) ?
    C4B C5B H5B . . 121.2 ?
    C6B C5B H5B . . 121.2 ?
    N1B C6B C5B . . 119.4(4) ?
    N1B C6B C7B . . 111.2(3) ?
    C5B C6B C7B . . 129.4(4) ?
    O3B C7B O4B . . 124.6(4) ?
    O3B C7B C6B . . 122.1(4) ?
    O4B C7B C6B . . 113.3(3) ?
    O6B C8B O5B . . 125.5(4) ?
    O6B C8B C9B . . 121.6(4) ?
    O5B C8B C9B . . 112.8(3) ?
    N2B C9B C10B . . 119.4(4) ?
    N2B C9B C8B . . 111.0(3) ?
    C10B C9B C8B . . 129.4(4) ?
    C11B C10B C9B . . 118.7(4) ?
    C11B C10B H10B . . 120.6 ?
    C9B C10B H10B . . 120.6 ?
    C10B C11B C12B . . 120.8(4) ?
    C10B C11B H11B . . 119.6 ?
    C12B C11B H11B . . 119.6 ?
    C13B C12B C11B . . 117.8(4) ?
    C13B C12B H12B . . 121.1 ?
    C11B C12B H12B . . 121.1 ?
    N2B C13B C12B . . 119.6(4) ?
    N2B C13B C14B . . 110.3(3) ?
    C12B C13B C14B . . 129.9(4) ?
    O7B C14B O8B . . 124.4(4) ?
    O7B C14B C13B . . 122.6(4) ?
    O8B C14B C13B . . 113.0(3) ?
    N3 C15 C16 . . 121.7(4) ?
    N3 C15 H15 . . 119.2 ?
    C16 C15 H15 . . 119.2 ?
    C15 C16 C17 . . 119.5(4) ?
    C15 C16 H16 . . 120.2 ?
    C17 C16 H16 . . 120.2 ?
    C18 C17 C16 . . 118.7(4) ?
    C18 C17 H17 . . 120.6 ?
    C16 C17 H17 . . 120.6 ?
    C19 C18 C17 . . 119.3(4) ?
    C19 C18 H18 . . 120.4 ?
    C17 C18 H18 . . 120.4 ?
    N3 C19 C18 . . 122.1(4) ?
    N3 C19 C20 . . 113.9(3) ?
    C18 C19 C20 . . 124.0(4) ?
    N4 C20 C21 . . 121.7(4) ?
    N4 C20 C19 . . 113.9(3) ?
    C21 C20 C19 . . 124.4(4) ?
    C22 C21 C20 . . 119.5(4) ?
    C22 C21 H21 . . 120.2 ?
    C20 C21 H21 . . 120.2 ?
    C21 C22 C23 . . 119.2(4) ?
    C21 C22 H22 . . 120.4 ?
    C23 C22 H22 . . 120.4 ?
    C24 C23 C22 . . 119.0(4) ?
    C24 C23 H23 . . 120.5 ?
    C22 C23 H23 . . 120.5 ?
    N4 C24 C23 . . 122.0(4) ?
    N4 C24 H24 . . 119.0 ?
    C23 C24 H24 . . 119.0 ?
    N5 C25 C26 . . 121.5(4) ?
    N5 C25 H25 . . 119.2 ?
    C26 C25 H25 . . 119.2 ?
    C27 C26 C25 . . 120.1(4) ?
    C27 C26 H26 . . 120.0 ?
    C25 C26 H26 . . 120.0 ?
    C26 C27 C28 . . 118.4(4) ?
    C26 C27 H27 . . 120.8 ?
    C28 C27 H27 . . 120.8 ?
    C29 C28 C27 . . 119.5(4) ?
    C29 C28 H28 . . 120.2 ?
    C27 C28 H28 . . 120.2 ?
    N5 C29 C28 . . 122.3(4) ?
    N5 C29 C30 . . 113.9(4) ?
    C28 C29 C30 . . 123.8(4) ?
    N6 C30 C31 . . 122.1(4) ?
    N6 C30 C29 . . 114.0(3) ?
    C31 C30 C29 . . 123.9(4) ?
    C30 C31 C32 . . 118.7(4) ?
    C30 C31 H31 . . 120.7 ?
    C32 C31 H31 . . 120.7 ?
    C33 C32 C31 . . 119.2(4) ?
    C33 C32 H32 . . 120.4 ?
    C31 C32 H32 . . 120.4 ?
    C32 C33 C34 . . 119.6(4) ?
    C32 C33 H33 . . 120.2 ?
    C34 C33 H33 . . 120.2 ?
    N6 C34 C33 . . 122.4(4) ?
    N6 C34 H34 . . 118.8 ?
    C33 C34 H34 . . 118.8 ?
    N7 C35 C36 . . 121.4(4) ?
    N7 C35 H35 . . 119.3 ?
    C36 C35 H35 . . 119.3 ?
    C37 C36 C35 . . 119.7(4) ?
    C37 C36 H36 . . 120.2 ?
    C35 C36 H36 . . 120.2 ?
    C36 C37 C38 . . 119.1(4) ?
    C36 C37 H37 . . 120.5 ?
    C38 C37 H37 . . 120.5 ?
    C37 C38 C39 . . 119.2(4) ?
    C37 C38 H38 . . 120.4 ?
    C39 C38 H38 . . 120.4 ?
    N7 C39 C38 . . 121.3(4) ?
    N7 C39 C40 . . 114.8(3) ?
    C38 C39 C40 . . 124.0(4) ?
    N8 C40 C41 . . 121.7(4) ?
    N8 C40 C39 . . 113.7(3) ?
    C41 C40 C39 . . 124.5(4) ?
    C42 C41 C40 . . 119.6(4) ?
    C42 C41 H41 . . 120.2 ?
    C40 C41 H41 . . 120.2 ?
    C41 C42 C43 . . 118.8(4) ?
    C41 C42 H42 . . 120.6 ?
    C43 C42 H42 . . 120.6 ?
    C42 C43 C44 . . 119.4(4) ?
    C42 C43 H43 . . 120.3 ?
    C44 C43 H43 . . 120.3 ?
    N8 C44 C43 . . 122.2(4) ?
    N8 C44 H44 . . 118.9 ?
    C43 C44 H44 . . 118.9 ?
    N9 C45 H45A . . 109.5 ?
    N9 C45 H45B . . 109.5 ?
    H45A C45 H45B . . 109.5 ?
    N9 C45 H45C . . 109.5 ?
    H45A C45 H45C . . 109.5 ?
    H45B C45 H45C . . 109.5 ?
    N9 C46 H46A . . 109.5 ?
    N9 C46 H46B . . 109.5 ?
    H46A C46 H46B . . 109.5 ?
    N9 C46 H46C . . 109.5 ?
    H46A C46 H46C . . 109.5 ?
    H46B C46 H46C . . 109.5 ?
    O13 C47 N9 . . 124.2(13) ?
    O13 C47 H47A . . 117.9 ?
    N9 C47 H47A . . 117.9 ?
loop_
    _geom_torsion_atom_site_label_1
    _geom_torsion_atom_site_label_2
    _geom_torsion_atom_site_label_3
    _geom_torsion_atom_site_label_4
    _geom_torsion_site_symmetry_1
    _geom_torsion_site_symmetry_2
    _geom_torsion_site_symmetry_3
    _geom_torsion_site_symmetry_4
    _geom_torsion
    _geom_torsion_publ_flag
    N2A Co1A O1A C1A . . . . -176.2(3) ?
    N1A Co1A O1A C1A . . . . 3.1(3) ?
    O5A Co1A O1A C1A . . . . -92.8(3) ?
    O8A Co1A O1A C1A . . . . 100.3(3) ?
    O4A Co1A O1A C1A . . . . 3.3(7) ?
    N2A Co1A O4A C7A . . . . 179.6(3) ?
    N1A Co1A O4A C7A . . . . 0.4(3) ?
    O1A Co1A O4A C7A . . . . 0.1(7) ?
    O5A Co1A O4A C7A . . . . 96.0(3) ?
    O8A Co1A O4A C7A . . . . -97.0(3) ?
    N2A Co1A O5A C8A . . . . 1.3(3) ?
    N1A Co1A O5A C8A . . . . -177.7(3) ?
    O1A Co1A O5A C8A . . . . -94.4(3) ?
    O8A Co1A O5A C8A . . . . 2.5(7) ?
    O4A Co1A O5A C8A . . . . 98.4(3) ?
    N2A Co1A O8A C14A . . . . 1.0(3) ?
    N1A Co1A O8A C14A . . . . 179.9(3) ?
    O1A Co1A O8A C14A . . . . 96.5(3) ?
    O5A Co1A O8A C14A . . . . -0.3(7) ?
    O4A Co1A O8A C14A . . . . -96.3(3) ?
    N1B Co1B O1B C1B . . . . 1.8(3) ?
    N2B Co1B O1B C1B . . . . -176.1(3) ?
    O8B Co1B O1B C1B . . . . -92.4(3) ?
    O4B Co1B O1B C1B . . . . 3.2(7) ?
    O5B Co1B O1B C1B . . . . 100.2(3) ?
    N1B Co1B O4B C7B . . . . -1.6(3) ?
    N2B Co1B O4B C7B . . . . 176.3(3) ?
    O8B Co1B O4B C7B . . . . 92.7(3) ?
    O5B Co1B O4B C7B . . . . -100.0(3) ?
    O1B Co1B O4B C7B . . . . -2.9(7) ?
    N1B Co1B O5B C8B . . . . -169.6(3) ?
    N2B Co1B O5B C8B . . . . 5.0(3) ?
    O8B Co1B O5B C8B . . . . 11.3(7) ?
    O4B Co1B O5B C8B . . . . -85.5(3) ?
    O1B Co1B O5B C8B . . . . 107.4(3) ?
    N1B Co1B O8B C14B . . . . 172.2(3) ?
    N2B Co1B O8B C14B . . . . -2.5(3) ?
    O4B Co1B O8B C14B . . . . 88.1(3) ?
    O5B Co1B O8B C14B . . . . -8.7(7) ?
    O1B Co1B O8B C14B . . . . -104.9(3) ?
    O1A Co1A N1A C2A . . . . -1.9(3) ?
    O5A Co1A N1A C2A . . . . 87.3(3) ?
    O8A Co1A N1A C2A . . . . -92.7(3) ?
    O4A Co1A N1A C2A . . . . 178.2(3) ?
    O1A Co1A N1A C6A . . . . 179.5(3) ?
    O5A Co1A N1A C6A . . . . -91.3(3) ?
    O8A Co1A N1A C6A . . . . 88.6(3) ?
    O4A Co1A N1A C6A . . . . -0.4(3) ?
    O1A Co1A N2A C13A . . . . -91.1(3) ?
    O5A Co1A N2A C13A . . . . 179.7(3) ?
    O8A Co1A N2A C13A . . . . 0.0(3) ?
    O4A Co1A N2A C13A . . . . 89.1(3) ?
    O1A Co1A N2A C9A . . . . 86.7(3) ?
    O5A Co1A N2A C9A . . . . -2.5(3) ?
    O8A Co1A N2A C9A . . . . 177.8(3) ?
    O4A Co1A N2A C9A . . . . -93.1(3) ?
    O8B Co1B N1B C2B . . . . 87.9(3) ?
    O4B Co1B N1B C2B . . . . 178.1(3) ?
    O5B Co1B N1B C2B . . . . -92.0(3) ?
    O1B Co1B N1B C2B . . . . -2.2(3) ?
    O8B Co1B N1B C6B . . . . -87.7(3) ?
    O4B Co1B N1B C6B . . . . 2.5(3) ?
    O5B Co1B N1B C6B . . . . 92.5(3) ?
    O1B Co1B N1B C6B . . . . -177.8(3) ?
    O8B Co1B N2B C9B . . . . 172.7(3) ?
    O4B Co1B N2B C9B . . . . 82.1(3) ?
    O5B Co1B N2B C9B . . . . -8.7(3) ?
    O1B Co1B N2B C9B . . . . -98.1(3) ?
    O8B Co1B N2B C13B . . . . 6.9(3) ?
    O4B Co1B N2B C13B . . . . -83.8(3) ?
    O5B Co1B N2B C13B . . . . -174.5(3) ?
    O1B Co1B N2B C13B . . . . 96.1(3) ?
    N4 Co2 N3 C15 . . . . 176.3(3) ?
    N6 Co2 N3 C15 . . . . -91.2(3) ?
    N7 Co2 N3 C15 . . . . 87.0(3) ?
    N5 Co2 N3 C15 . . . . -8.4(3) ?
    N4 Co2 N3 C19 . . . . -1.9(3) ?
    N6 Co2 N3 C19 . . . . 90.6(3) ?
    N7 Co2 N3 C19 . . . . -91.2(3) ?
    N5 Co2 N3 C19 . . . . 173.4(3) ?
    N3 Co2 N4 C24 . . . . 179.8(3) ?
    N6 Co2 N4 C24 . . . . 90.2(3) ?
    N8 Co2 N4 C24 . . . . -3.8(3) ?
    N7 Co2 N4 C24 . . . . -86.9(3) ?
    N3 Co2 N4 C20 . . . . 4.5(3) ?
    N6 Co2 N4 C20 . . . . -85.1(3) ?
    N8 Co2 N4 C20 . . . . -179.1(3) ?
    N7 Co2 N4 C20 . . . . 97.8(3) ?
    N3 Co2 N5 C25 . . . . 91.6(3) ?
    N6 Co2 N5 C25 . . . . -179.2(3) ?
    N8 Co2 N5 C25 . . . . -85.0(3) ?
    N7 Co2 N5 C25 . . . . -2.2(3) ?
    N3 Co2 N5 C29 . . . . -90.5(3) ?
    N6 Co2 N5 C29 . . . . -1.3(3) ?
    N8 Co2 N5 C29 . . . . 92.9(3) ?
    N7 Co2 N5 C29 . . . . 175.7(3) ?
    N4 Co2 N6 C34 . . . . -0.8(3) ?
    N3 Co2 N6 C34 . . . . -84.0(3) ?
    N8 Co2 N6 C34 . . . . 94.2(3) ?
    N5 Co2 N6 C34 . . . . -179.0(3) ?
    N4 Co2 N6 C30 . . . . -179.0(3) ?
    N3 Co2 N6 C30 . . . . 97.8(3) ?
    N8 Co2 N6 C30 . . . . -84.0(3) ?
    N5 Co2 N6 C30 . . . . 2.8(3) ?
    N4 Co2 N7 C35 . . . . -82.4(3) ?
    N3 Co2 N7 C35 . . . . 0.7(3) ?
    N8 Co2 N7 C35 . . . . -177.3(4) ?
    N5 Co2 N7 C35 . . . . 96.0(3) ?
    N4 Co2 N7 C39 . . . . 97.9(3) ?
    N3 Co2 N7 C39 . . . . -179.0(3) ?
    N8 Co2 N7 C39 . . . . 2.9(3) ?
    N5 Co2 N7 C39 . . . . -83.7(3) ?
    N4 Co2 N8 C44 . . . . 91.8(4) ?
    N6 Co2 N8 C44 . . . . -1.0(4) ?
    N7 Co2 N8 C44 . . . . -179.1(4) ?
    N5 Co2 N8 C44 . . . . -83.7(4) ?
    N4 Co2 N8 C40 . . . . -90.7(3) ?
    N6 Co2 N8 C40 . . . . 176.5(3) ?
    N7 Co2 N8 C40 . . . . -1.6(3) ?
    N5 Co2 N8 C40 . . . . 93.9(3) ?
    Co1A O1A C1A O2A . . . . 175.7(3) ?
    Co1A O1A C1A C2A . . . . -3.6(4) ?
    C6A N1A C2A C3A . . . . -0.3(6) ?
    Co1A N1A C2A C3A . . . . -178.9(3) ?
    C6A N1A C2A C1A . . . . 178.9(3) ?
    Co1A N1A C2A C1A . . . . 0.4(4) ?
    O2A C1A C2A N1A . . . . -177.2(4) ?
    O1A C1A C2A N1A . . . . 2.1(4) ?
    O2A C1A C2A C3A . . . . 2.0(6) ?
    O1A C1A C2A C3A . . . . -178.7(4) ?
    N1A C2A C3A C4A . . . . -0.4(5) ?
    C1A C2A C3A C4A . . . . -179.5(4) ?
    C2A C3A C4A C5A . . . . 0.6(6) ?
    C3A C4A C5A C6A . . . . -0.1(6) ?
    C2A N1A C6A C5A . . . . 0.8(6) ?
    Co1A N1A C6A C5A . . . . 179.3(3) ?
    C2A N1A C6A C7A . . . . -178.1(3) ?
    Co1A N1A C6A C7A . . . . 0.4(4) ?
    C4A C5A C6A N1A . . . . -0.5(6) ?
    C4A C5A C6A C7A . . . . 178.2(4) ?
    Co1A O4A C7A O3A . . . . -179.6(3) ?
    Co1A O4A C7A C6A . . . . -0.2(4) ?
    N1A C6A C7A O3A . . . . 179.3(4) ?
    C5A C6A C7A O3A . . . . 0.5(7) ?
    N1A C6A C7A O4A . . . . -0.1(5) ?
    C5A C6A C7A O4A . . . . -178.9(4) ?
    Co1A O5A C8A O6A . . . . -178.6(4) ?
    Co1A O5A C8A C9A . . . . -0.1(4) ?
    C13A N2A C9A C10A . . . . 0.2(6) ?
    Co1A N2A C9A C10A . . . . -177.4(3) ?
    C13A N2A C9A C8A . . . . -179.4(3) ?
    Co1A N2A C9A C8A . . . . 2.9(4) ?
    O6A C8A C9A N2A . . . . 176.8(4) ?
    O5A C8A C9A N2A . . . . -1.8(5) ?
    O6A C8A C9A C10A . . . . -2.8(7) ?
    O5A C8A C9A C10A . . . . 178.6(4) ?
    N2A C9A C10A C11A . . . . -0.1(6) ?
    C8A C9A C10A C11A . . . . 179.5(4) ?
    C9A C10A C11A C12A . . . . -0.6(6) ?
    C10A C11A C12A C13A . . . . 1.1(6) ?
    C9A N2A C13A C12A . . . . 0.3(6) ?
    Co1A N2A C13A C12A . . . . 178.0(3) ?
    C9A N2A C13A C14A . . . . -178.5(3) ?
    Co1A N2A C13A C14A . . . . -0.8(4) ?
    C11A C12A C13A N2A . . . . -0.9(6) ?
    C11A C12A C13A C14A . . . . 177.6(4) ?
    Co1A O8A C14A O7A . . . . 179.8(3) ?
    Co1A O8A C14A C13A . . . . -1.6(4) ?
    N2A C13A C14A O7A . . . . -179.8(4) ?
    C12A C13A C14A O7A . . . . 1.6(7) ?
    N2A C13A C14A O8A . . . . 1.6(5) ?
    C12A C13A C14A O8A . . . . -177.1(4) ?
    Co1B O1B C1B O2B . . . . 179.8(3) ?
    Co1B O1B C1B C2B . . . . -1.2(4) ?
    C6B N1B C2B C3B . . . . -1.4(6) ?
    Co1B N1B C2B C3B . . . . -176.7(3) ?
    C6B N1B C2B C1B . . . . 177.3(3) ?
    Co1B N1B C2B C1B . . . . 2.0(4) ?
    O2B C1B C2B N1B . . . . 178.6(4) ?
    O1B C1B C2B N1B . . . . -0.4(5) ?
    O2B C1B C2B C3B . . . . -2.9(6) ?
    O1B C1B C2B C3B . . . . 178.2(4) ?
    N1B C2B C3B C4B . . . . 0.8(6) ?
    C1B C2B C3B C4B . . . . -177.6(4) ?
    C2B C3B C4B C5B . . . . 0.5(6) ?
    C3B C4B C5B C6B . . . . -1.3(6) ?
    C2B N1B C6B C5B . . . . 0.6(6) ?
    Co1B N1B C6B C5B . . . . 176.0(3) ?
    C2B N1B C6B C7B . . . . -178.1(3) ?
    Co1B N1B C6B C7B . . . . -2.8(4) ?
    C4B C5B C6B N1B . . . . 0.7(6) ?
    C4B C5B C6B C7B . . . . 179.2(4) ?
    Co1B O4B C7B O3B . . . . -179.0(3) ?
    Co1B O4B C7B C6B . . . . 0.5(4) ?
    N1B C6B C7B O3B . . . . -179.1(4) ?
    C5B C6B C7B O3B . . . . 2.3(6) ?
    N1B C6B C7B O4B . . . . 1.4(5) ?
    C5B C6B C7B O4B . . . . -177.2(4) ?
    Co1B O5B C8B O6B . . . . 177.5(4) ?
    Co1B O5B C8B C9B . . . . -1.0(4) ?
    C13B N2B C9B C10B . . . . -0.4(6) ?
    Co1B N2B C9B C10B . . . . -165.3(3) ?
    C13B N2B C9B C8B . . . . 174.8(3) ?
    Co1B N2B C9B C8B . . . . 9.9(4) ?
    O6B C8B C9B N2B . . . . 175.9(4) ?
    O5B C8B C9B N2B . . . . -5.5(5) ?
    O6B C8B C9B C10B . . . . -9.4(7) ?
    O5B C8B C9B C10B . . . . 169.2(4) ?
    N2B C9B C10B C11B . . . . -1.0(6) ?
    C8B C9B C10B C11B . . . . -175.2(4) ?
    C9B C10B C11B C12B . . . . 0.7(6) ?
    C10B C11B C12B C13B . . . . 0.8(6) ?
    C9B N2B C13B C12B . . . . 2.0(6) ?
    Co1B N2B C13B C12B . . . . 166.9(3) ?
    C9B N2B C13B C14B . . . . -174.0(3) ?
    Co1B N2B C13B C14B . . . . -9.1(4) ?
    C11B C12B C13B N2B . . . . -2.1(6) ?
    C11B C12B C13B C14B . . . . 173.0(4) ?
    Co1B O8B C14B O7B . . . . 179.2(3) ?
    Co1B O8B C14B C13B . . . . -1.8(4) ?
    N2B C13B C14B O7B . . . . -174.1(4) ?
    C12B C13B C14B O7B . . . . 10.4(7) ?
    N2B C13B C14B O8B . . . . 6.8(5) ?
    C12B C13B C14B O8B . . . . -168.7(4) ?
    C19 N3 C15 C16 . . . . 0.9(6) ?
    Co2 N3 C15 C16 . . . . -177.2(3) ?
    N3 C15 C16 C17 . . . . -0.3(6) ?
    C15 C16 C17 C18 . . . . -0.3(7) ?
    C16 C17 C18 C19 . . . . 0.3(7) ?
    C15 N3 C19 C18 . . . . -0.9(6) ?
    Co2 N3 C19 C18 . . . . 177.5(3) ?
    C15 N3 C19 C20 . . . . -179.2(3) ?
    Co2 N3 C19 C20 . . . . -0.8(4) ?
    C17 C18 C19 N3 . . . . 0.3(7) ?
    C17 C18 C19 C20 . . . . 178.5(4) ?
    C24 N4 C20 C21 . . . . -2.3(6) ?
    Co2 N4 C20 C21 . . . . 173.4(3) ?
    C24 N4 C20 C19 . . . . 178.2(3) ?
    Co2 N4 C20 C19 . . . . -6.1(4) ?
    N3 C19 C20 N4 . . . . 4.5(5) ?
    C18 C19 C20 N4 . . . . -173.7(4) ?
    N3 C19 C20 C21 . . . . -175.0(4) ?
    C18 C19 C20 C21 . . . . 6.8(7) ?
    N4 C20 C21 C22 . . . . 1.6(7) ?
    C19 C20 C21 C22 . . . . -178.9(4) ?
    C20 C21 C22 C23 . . . . 0.3(7) ?
    C21 C22 C23 C24 . . . . -1.4(7) ?
    C20 N4 C24 C23 . . . . 1.1(6) ?
    Co2 N4 C24 C23 . . . . -174.0(3) ?
    C22 C23 C24 N4 . . . . 0.8(6) ?
    C29 N5 C25 C26 . . . . 1.8(6) ?
    Co2 N5 C25 C26 . . . . 179.7(3) ?
    N5 C25 C26 C27 . . . . 0.6(6) ?
    C25 C26 C27 C28 . . . . -2.1(7) ?
    C26 C27 C28 C29 . . . . 1.2(6) ?
    C25 N5 C29 C28 . . . . -2.8(6) ?
    Co2 N5 C29 C28 . . . . 179.1(3) ?
    C25 N5 C29 C30 . . . . 177.7(3) ?
    Co2 N5 C29 C30 . . . . -0.4(4) ?
    C27 C28 C29 N5 . . . . 1.4(6) ?
    C27 C28 C29 C30 . . . . -179.2(4) ?
    C34 N6 C30 C31 . . . . -2.7(6) ?
    Co2 N6 C30 C31 . . . . 175.7(3) ?
    C34 N6 C30 C29 . . . . 177.9(3) ?
    Co2 N6 C30 C29 . . . . -3.7(4) ?
    N5 C29 C30 N6 . . . . 2.7(5) ?
    C28 C29 C30 N6 . . . . -176.7(4) ?
    N5 C29 C30 C31 . . . . -176.7(4) ?
    C28 C29 C30 C31 . . . . 3.9(6) ?
    N6 C30 C31 C32 . . . . 0.8(6) ?
    C29 C30 C31 C32 . . . . -179.9(4) ?
    C30 C31 C32 C33 . . . . 1.4(6) ?
    C31 C32 C33 C34 . . . . -1.6(6) ?
    C30 N6 C34 C33 . . . . 2.6(6) ?
    Co2 N6 C34 C33 . . . . -175.6(3) ?
    C32 C33 C34 N6 . . . . -0.4(6) ?
    C39 N7 C35 C36 . . . . 3.3(6) ?
    Co2 N7 C35 C36 . . . . -176.4(3) ?
    N7 C35 C36 C37 . . . . 0.1(7) ?
    C35 C36 C37 C38 . . . . -2.4(7) ?
    C36 C37 C38 C39 . . . . 1.5(8) ?
    C35 N7 C39 C38 . . . . -4.2(6) ?
    Co2 N7 C39 C38 . . . . 175.5(4) ?
    C35 N7 C39 C40 . . . . 176.6(4) ?
    Co2 N7 C39 C40 . . . . -3.7(5) ?
    C37 C38 C39 N7 . . . . 1.9(7) ?
    C37 C38 C39 C40 . . . . -179.0(5) ?
    C44 N8 C40 C41 . . . . -2.0(6) ?
    Co2 N8 C40 C41 . . . . -179.8(4) ?
    C44 N8 C40 C39 . . . . 177.8(4) ?
    Co2 N8 C40 C39 . . . . 0.1(5) ?
    N7 C39 C40 N8 . . . . 2.4(6) ?
    C38 C39 C40 N8 . . . . -176.8(4) ?
    N7 C39 C40 C41 . . . . -177.8(4) ?
    C38 C39 C40 C41 . . . . 3.1(8) ?
    N8 C40 C41 C42 . . . . 2.2(7) ?
    C39 C40 C41 C42 . . . . -177.6(5) ?
    C40 C41 C42 C43 . . . . -0.4(8) ?
    C41 C42 C43 C44 . . . . -1.6(7) ?
    C40 N8 C44 C43 . . . . 0.0(6) ?
    Co2 N8 C44 C43 . . . . 177.4(3) ?
    C42 C43 C44 N8 . . . . 1.8(7) ?
    C45 N9 C47 O13 . . . . 9(2) ?
loop_
    _geom_hbond_atom_site_label_D
    _geom_hbond_atom_site_label_H
    _geom_hbond_atom_site_label_A
    _geom_hbond_site_symmetry_A
    _geom_hbond_distance_DH
    _geom_hbond_distance_HA
    _geom_hbond_distance_DA
    _geom_hbond_angle_DHA
    O14A H14E O12 . 0.94 2.11 3.017(9) 164
    O14A H14F O3A 1_565 0.94 1.97 2.861(9) 156
    O15 H115 O7A 2_556 0.85 2.20 3.029(13) 164
    O15 H215 O2B . 0.85 2.07 2.842(13) 152
data_global
_journal_date_recd_electronic     2012-08-19
_journal_date_accepted     2012-08-28
_journal_name_full     'Acta Crystallographica, Section E'
_journal_year     2012
_journal_volume     68
_journal_issue     10
_journal_page_first     m1237
_journal_page_last     m1238
_journal_paper_category     QM
_journal_paper_doi     10.1107/S1600536812037208
_journal_coeditor_code     HY2582
_publ_contact_author_name     'Alexander N. Boyko'
_publ_contact_author_address
;
Department of Chemistry
Kiev National Taras Shevchenko University
Volodymyrska Street 64
01601 Kiev, Ukraine
;
_publ_contact_author_email     a.boyko@univ.kiev.ua
_publ_contact_author_fax      380442393393
_publ_contact_author_phone      380442393393
_publ_section_title
;\
Tris(2,2'-bipyridine-\k^2^<i>N</i>,<i>N</i>')cobalt(III)
bis[bis(pyridine-2,6-dicarboxylato-\k^3^<i>O</i>^2^,<i>N</i>,<i>O</i>^6^)\
cobaltate(III)] perchlorate dimethylformamide hemisolvate 1.3-hydrate
;
loop_
    _publ_author_name
    _publ_author_footnote
    _publ_author_address
    'Golenya, Irina A.' .
;
Department of Chemistry
Kiev National Taras Shevchenko University
Volodymyrska Street 64
01601 Kiev, Ukraine
;
    'Boyko, Alexander N.' .
;
Department of Chemistry
Kiev National Taras Shevchenko University
Volodymyrska Street 64
01601 Kiev, Ukraine
;
    'Kotova, Natalia V.' .
;
Department of Chemistry
Kiev National Taras Shevchenko University
Volodymyrska Street 64
01601 Kiev, Ukraine
;
    'Haukka, Matti' .
;
Department of Chemistry
University of Joensuu
PO Box 111, FI-80101 Joensuu
Finland
;
    'Iskenderov, Turganbay S.' .
;
Department of Chemistry
Kiev National Taras Shevchenko University
Volodymyrska Street 64
01601 Kiev, Ukraine
;
