# Supplementary material for: Tris(2,2′-bipyridine-κ2 N,N′)cobalt(III) bis­[bis­(pyridine-2,6-dicarboxyl­ato-κ3 O 2,N,O 6)cobaltate(III)] perchlorate dimethyl­formamide hemisolvate 1.3-hydrate
Source: Acta Crystallogr Sect E Struct Rep Online. 2012 Sep 1;68(Pt 10):m1237–8. doi: 10.1107/S1600536812037208 (PMC3470129; doi:10.1107/S1600536812037208)
Supplement: Supplementary file 2 [file e-68-m1237-Isup2.hkl]

# 
# h,k,l, Fc-squared, Fo-squared, sigma(Fo-squared) and status flag 
# 
data_I
_shelx_title ' ig420bds in P-1' 
_shelx_refln_list_code          4 
_shelx_F_calc_maximum      377.71 
_exptl_crystal_F_000      1490.00 
_reflns_d_resolution_high  0.7703 
 
loop_ 
 _symmetry_equiv_pos_as_xyz 
 'x, y, z' 
 '-x, -y, -z' 
 
_cell_length_a    14.1988 
_cell_length_b    14.7317 
_cell_length_c    16.6016 
_cell_angle_alpha 113.286 
_cell_angle_beta  107.128 
_cell_angle_gamma  90.190 
 
_shelx_F_squared_multiplier     1.000 
 
loop_ 
 _refln_index_h 
 _refln_index_k 
 _refln_index_l 
 _refln_F_squared_calc 
 _refln_F_squared_meas 
 _refln_F_squared_sigma 
 _refln_observed_status 
   2   0   0     3572.67     2411.80     65.15 o 
   3   0   0     4813.11     5900.30     87.83 o 
   4   0   0     4616.40     4772.44     69.02 o 
   5   0   0      234.45      267.69      6.90 o 
   6   0   0      882.54     1008.79     18.56 o 
   7   0   0     1703.06     1559.78     20.28 o 
   8   0   0      535.28      451.45     15.28 o 
   9   0   0     1678.47     1564.86     36.53 o 
  10   0   0      551.19      550.50     16.38 o 
  11   0   0     1359.60     1426.30     25.21 o 
  12   0   0       80.63       79.94      9.20 o 
  13   0   0     5084.37     5932.94    182.48 o 
  14   0   0        1.27       -1.51     36.59 o 
  15   0   0      219.11      211.64     46.68 o 
  16   0   0        7.51       19.41     56.16 o 
  17   0   0        6.55        4.39     66.16 o 
 -17   1   0       86.28      123.23     59.92 o 
 -16   1   0       21.62      -43.72     55.57 o 
 -15   1   0      525.05      619.28     60.38 o 
 -14   1   0       86.67      106.77     15.21 o 
 -13   1   0     3821.95     4268.54     94.48 o 
 -12   1   0     1490.60     1533.67     31.40 o 
 -11   1   0      786.83      796.53     18.28 o 
 -10   1   0     1313.55     1404.36     26.58 o 
  -9   1   0      670.50      700.94     14.98 o 
  -8   1   0     3633.20     3919.61     50.69 o 
  -7   1   0      105.60       69.01      8.79 o 
  -6   1   0       14.58       53.49      3.61 o 
  -5   1   0      736.32      709.84     11.05 o 
  -4   1   0        6.80       64.31      4.71 o 
  -3   1   0    11414.38    12105.06    179.42 o 
  -2   1   0    64548.05    60853.32   1545.16 o 
   1   1   0       59.11       29.97      4.72 o 
   2   1   0    44146.47    47406.06   1093.89 o 
   3   1   0       23.63      280.62     12.58 o 
   4   1   0      964.02      782.15     20.73 o 
   5   1   0       89.19       38.46      8.00 o 
   6   1   0     1411.83     1269.89     19.65 o 
   7   1   0       78.06      134.42     11.71 o 
   8   1   0       53.30       24.88     12.28 o 
   9   1   0     1676.15     1665.96     34.74 o 
  10   1   0     2596.98     2355.95     80.46 o 
  11   1   0     2789.78     2996.60     99.28 o 
  12   1   0       16.58      -13.71     25.99 o 
  13   1   0     1665.22     1925.49     73.48 o 
  14   1   0       10.45      -40.64     40.64 o 
  15   1   0       26.19       89.75     42.59 o 
  16   1   0      346.54      472.59     90.69 o 
  17   1   0       11.35       37.29     67.86 o 
 -17   2   0      278.94      240.00     71.28 o 
 -16   2   0      338.19      166.79     22.40 o 
 -15   2   0      387.71      429.88     30.85 o 
 -14   2   0      263.11      281.91     27.93 o 
 -13   2   0      455.30      491.56     18.00 o 
 -12   2   0      566.93      587.33     17.98 o 
 -11   2   0      857.48      799.01     20.22 o 
 -10   2   0        0.51       31.16     12.27 o 
  -9   2   0      305.66      360.76     12.37 o 
  -8   2   0     1826.59     1910.44     25.33 o 
  -7   2   0      604.48      480.01      9.05 o 
  -6   2   0      106.46      152.97      6.98 o 
  -5   2   0      982.13     1692.98     35.35 o 
  -4   2   0      122.30      170.27      5.65 o 
  -3   2   0      315.22      336.19      6.76 o 
  -2   2   0     1532.79     3197.75     51.61 o 
   1   2   0      450.69      496.20     13.62 o 
   2   2   0      223.40      326.55     11.03 o 
   3   2   0      751.20     1274.37     21.53 o 
   4   2   0     3227.14     2859.46     43.76 o 
   5   2   0      342.91      475.73     10.32 o 
   6   2   0      283.34      369.39     14.49 o 
   7   2   0     1180.40     1407.35     20.78 o 
   8   2   0     2217.24     2179.61     28.33 o 
   9   2   0      967.94      922.00     14.18 o 
  10   2   0       17.64       15.59     15.07 o 
  11   2   0     1421.81     1427.29     55.95 o 
  12   2   0       86.56      117.28     30.82 o 
  13   2   0     1533.98     1522.46     64.34 o 
  14   2   0       35.68       64.49     41.52 o 
  15   2   0        9.60      105.64     54.42 o 
  16   2   0       49.85      118.51     68.02 o 
  17   2   0      278.48      232.77    113.36 o 
 -17   3   0      306.00      269.17     25.22 o 
 -16   3   0        5.77       39.12     20.51 o 
 -15   3   0     1071.27     1092.07     34.96 o 
 -14   3   0       24.58       49.97     19.84 o 
 -13   3   0      286.83      265.72     17.56 o 
 -12   3   0      875.18      882.17     26.37 o 
 -11   3   0      487.19      503.79     18.06 o 
 -10   3   0     2362.68     2752.60     44.69 o 
  -9   3   0      900.51     1030.20     20.67 o 
  -8   3   0       60.91      145.04      9.08 o 
  -7   3   0     1148.34     1123.18     20.55 o 
  -6   3   0    14474.50    14868.80    189.65 o 
  -5   3   0      225.75      401.51     10.74 o 
  -4   3   0       16.59       -6.44      6.44 o 
  -3   3   0    43171.58    43405.75    709.48 o 
  -2   3   0    62769.71    54644.02   1150.57 o 
  -1   3   0     3759.36     2089.15     35.83 o 
   0   3   0     8329.43     8811.48    169.50 o 
   1   3   0     1436.20     1448.84     21.12 o 
   2   3   0     4963.93     3876.59     60.17 o 
   3   3   0      567.21      398.64      9.59 o 
   4   3   0      503.77      521.46     11.64 o 
   5   3   0      501.44      560.33      9.97 o 
   6   3   0    10821.03    10239.86    141.37 o 
   7   3   0       31.16       -3.29      9.92 o 
   8   3   0      827.32      820.65     18.59 o 
   9   3   0      416.16      403.25     12.43 o 
  10   3   0     2584.26     2778.95     43.37 o 
  11   3   0     3143.49     2935.64    334.82 o 
  12   3   0       38.74       -4.31     29.10 o 
  13   3   0       34.97       27.25     40.31 o 
  14   3   0      625.83      679.16    123.19 o 
  15   3   0      299.55      302.54     49.28 o 
  16   3   0       83.31       88.68     98.25 o 
 -17   4   0      592.36      589.37     39.77 o 
 -16   4   0        5.95      -10.48     30.54 o 
 -15   4   0       57.97      117.62     34.25 o 
 -14   4   0      961.71     1069.89     36.59 o 
 -13   4   0      395.44      413.72     20.29 o 
 -12   4   0      258.55      265.13     12.67 o 
 -11   4   0      728.16      675.97     17.95 o 
 -10   4   0      257.56      275.58     16.66 o 
  -9   4   0      685.40      597.60     14.81 o 
  -8   4   0     1001.21      984.99     20.59 o 
  -7   4   0       18.15       -6.96      7.59 o 
  -6   4   0      274.90      175.83     10.70 o 
  -5   4   0    11570.26    12254.22    171.60 o 
  -4   4   0     6388.79     7679.57    114.52 o 
  -3   4   0     5246.80     6177.38    100.47 o 
  -2   4   0     6629.40     7094.47    131.64 o 
  -1   4   0      188.73       66.34     10.54 o 
   0   4   0     3350.18     4097.61     73.10 o 
   1   4   0      228.90      199.78      8.46 o 
   2   4   0      812.07      708.38     17.22 o 
   3   4   0     5930.25     5462.16     99.09 o 
   4   4   0     7340.59     6681.61    110.76 o 
   5   4   0       72.88      108.07      7.70 o 
   6   4   0     1274.17     1453.33     22.05 o 
   7   4   0     2066.89     2246.02     36.73 o 
   8   4   0     6779.20     6943.25    102.96 o 
   9   4   0     2853.17     3176.12     49.25 o 
  10   4   0       60.71       67.66     14.55 o 
  11   4   0      100.73       80.12     10.73 o 
  12   4   0      268.09      230.69     35.73 o 
  13   4   0      379.90      475.39     46.70 o 
  14   4   0       46.62       55.34     38.80 o 
  15   4   0      103.34      160.57     49.69 o 
  16   4   0      121.50       90.94     55.93 o 
 -17   5   0      604.49      656.74     52.30 o 
 -16   5   0      287.62      375.10     42.64 o 
 -15   5   0      296.23      281.28     32.32 o 
 -14   5   0       57.99       61.23     18.82 o 
 -13   5   0       27.70       20.61     11.33 o 
 -12   5   0      981.28      989.88     25.77 o 
 -11   5   0      288.65      266.19     13.69 o 
 -10   5   0      466.22      524.52     20.72 o 
  -9   5   0     4424.86     4894.21     97.33 o 
  -8   5   0        4.07       36.49     14.48 o 
  -7   5   0      336.43      366.27     12.33 o 
  -6   5   0     2501.85     2476.96     38.42 o 
  -5   5   0      153.70       69.63      9.03 o 
  -4   5   0      252.12       67.65      9.53 o 
  -3   5   0     3698.85     4889.70     78.14 o 
  -2   5   0     1121.79     1265.35     25.85 o 
  -1   5   0      119.23      165.94     12.61 o 
   0   5   0       18.31      144.43     12.06 o 
   1   5   0        1.27       -8.67      8.67 o 
   2   5   0      890.07      760.05     19.15 o 
   3   5   0       37.81       40.56      8.50 o 
   4   5   0     3980.54     4049.01     64.31 o 
   5   5   0     1848.06     1890.96     36.40 o 
   6   5   0     6496.05     6242.23     85.13 o 
   7   5   0      473.58      582.11     13.64 o 
   8   5   0      296.08      309.27     13.92 o 
   9   5   0      367.64      401.70     15.32 o 
  10   5   0     1659.82     1670.16     37.49 o 
  11   5   0      290.97      247.61     14.39 o 
  12   5   0       93.98       62.84     12.05 o 
  13   5   0       45.17       20.82      5.75 o 
  14   5   0      654.21      525.07     57.24 o 
  15   5   0      776.21      828.31    125.46 o 
  16   5   0      135.79       12.09     93.71 o 
 -17   6   0      573.11      551.64     61.10 o 
 -16   6   0       36.47       40.54     54.41 o 
 -15   6   0        0.48        6.05     56.68 o 
 -14   6   0      175.04      158.33     19.24 o 
 -13   6   0     1238.68     1230.80     47.04 o 
 -12   6   0     1312.17     1256.66     36.44 o 
 -11   6   0      119.21      170.13     16.37 o 
 -10   6   0      856.67      800.42     28.20 o 
  -9   6   0     1443.57     1130.19     27.84 o 
  -8   6   0     1232.32     1007.49     24.28 o 
  -7   6   0     1355.80     1301.32     26.33 o 
  -6   6   0      235.91      284.71     16.19 o 
  -5   6   0     4267.35     4903.60     71.77 o 
  -4   6   0     8657.86    10353.87    172.46 o 
  -3   6   0        7.71       72.78      9.85 o 
  -2   6   0      203.74      561.51     18.11 o 
  -1   6   0       69.00      137.11     16.58 o 
   0   6   0     4283.97     4683.30     92.25 o 
   1   6   0       49.33       91.89      9.93 o 
   2   6   0     5603.55     5655.06     88.39 o 
   3   6   0     1989.57     2041.14     35.85 o 
   4   6   0     5985.37     5582.90     83.14 o 
   5   6   0      251.42      193.23     12.33 o 
   6   6   0      879.11      786.83     33.24 o 
   7   6   0      115.54      108.85      9.28 o 
   8   6   0     7452.37     8073.39    112.68 o 
   9   6   0     3506.68     3604.98     71.42 o 
  10   6   0       27.50       18.73     11.77 o 
  11   6   0        6.17        5.11     13.06 o 
  12   6   0      641.89      601.59     28.86 o 
  13   6   0      922.14      940.65     33.02 o 
  14   6   0      515.56      486.71    105.81 o 
  15   6   0       57.08      105.81     83.13 o 
 -16   7   0      570.87      621.11     66.10 o 
 -15   7   0      638.73      795.27     64.32 o 
 -14   7   0        4.76      -26.34     33.68 o 
 -13   7   0      383.97      310.29     25.39 o 
 -12   7   0      218.07      225.82     39.81 o 
 -11   7   0     2342.66     2111.79     77.12 o 
 -10   7   0      422.50      433.90     22.53 o 
  -9   7   0      127.02      179.72     18.88 o 
  -8   7   0      320.53      232.03     22.69 o 
  -7   7   0     1524.36     1491.44     31.51 o 
  -6   7   0      214.68      134.62     14.20 o 
  -5   7   0       60.28       76.45     16.41 o 
  -4   7   0      506.14      345.92     13.76 o 
  -3   7   0       16.02       32.94     10.05 o 
  -2   7   0     8207.95     8710.25    151.67 o 
  -1   7   0       35.10        7.10     13.08 o 
   0   7   0     3383.29     3196.22     61.42 o 
   1   7   0       20.36       12.07     10.94 o 
   2   7   0     3369.19     3209.44     56.04 o 
   3   7   0      211.15      239.75     13.39 o 
   4   7   0       60.05      121.60     11.26 o 
   5   7   0      310.55      220.26     18.54 o 
   6   7   0     8129.70     9269.95    159.48 o 
   7   7   0       87.24       87.12     10.78 o 
   8   7   0        6.18       20.41     10.51 o 
   9   7   0      200.04      161.08     10.22 o 
  10   7   0     4251.49     4530.42    120.91 o 
  11   7   0      335.04      265.72     19.09 o 
  12   7   0       10.02      -17.28     17.28 o 
  13   7   0        1.98       13.45     23.82 o 
  14   7   0      126.89      100.71     26.45 o 
  15   7   0      611.83      477.64    108.83 o 
 -16   8   0       19.08       66.16     41.77 o 
 -15   8   0       36.26       82.15     51.83 o 
 -14   8   0      812.32      892.86     70.27 o 
 -13   8   0     1075.06     1178.35     88.56 o 
 -12   8   0      130.16      100.19     22.07 o 
 -11   8   0       76.26       44.68     17.15 o 
 -10   8   0     1432.23     1550.02     50.93 o 
  -9   8   0      126.92      135.14     19.33 o 
  -8   8   0     1879.68     1735.86     54.43 o 
  -7   8   0      257.43      335.64     17.68 o 
  -6   8   0      335.17      373.67     20.07 o 
  -5   8   0      243.28      336.17     15.77 o 
  -4   8   0     4570.81     4668.12     80.12 o 
  -3   8   0       25.62       56.03     10.80 o 
  -2   8   0      360.07      270.77     16.50 o 
  -1   8   0        0.04        7.16     14.21 o 
   0   8   0     4587.19     3980.81    106.25 o 
   1   8   0       85.51       67.08     11.78 o 
   2   8   0    13579.05    14779.48    210.68 o 
   3   8   0       55.31       33.01     12.72 o 
   4   8   0      386.20      358.14     15.68 o 
   5   8   0       19.16       17.99     10.70 o 
   6   8   0        1.00       -8.38     11.83 o 
   7   8   0      271.19      290.06     24.65 o 
   8   8   0     3951.64     4486.89     85.78 o 
   9   8   0      109.15       88.97     14.76 o 
  10   8   0      226.34      193.40     21.76 o 
  11   8   0      396.04      359.69     25.08 o 
  12   8   0      684.23      517.19    102.78 o 
  13   8   0      224.55      157.95     41.57 o 
  14   8   0      196.84      133.95     31.16 o 
 -16   9   0      133.52       93.21     57.44 o 
 -15   9   0      665.52      703.33     70.02 o 
 -14   9   0       39.99       16.78     52.86 o 
 -13   9   0       31.53       74.57     48.37 o 
 -12   9   0     1423.34     1533.41     66.98 o 
 -11   9   0     3428.34     3585.53    129.69 o 
 -10   9   0      240.36      265.46     21.31 o 
  -9   9   0      129.26      133.16     20.27 o 
  -8   9   0      107.35      134.40     19.66 o 
  -7   9   0      218.50      226.54     16.46 o 
  -6   9   0      768.09      678.49     24.90 o 
  -5   9   0       33.87       30.08     13.59 o 
  -4   9   0      747.42      749.13     21.09 o 
  -3   9   0        3.14       19.65     14.36 o 
  -2   9   0     8920.01     8937.93    203.53 o 
  -1   9   0        2.63       -1.76     14.71 o 
   0   9   0     9593.21    11059.10    184.77 o 
   1   9   0      395.67      398.93     15.84 o 
   2   9   0     5456.90     5498.42     89.80 o 
   3   9   0       38.62       21.51     12.08 o 
   4   9   0      781.64      888.33     24.89 o 
   5   9   0       14.27        2.78     11.60 o 
   6   9   0      496.00      563.55     19.59 o 
   7   9   0      289.69      253.27     17.00 o 
   8   9   0       46.23       38.14     13.27 o 
   9   9   0      740.29      642.98     23.24 o 
  10   9   0     2130.38     2261.90     50.49 o 
  11   9   0       76.24       35.53     28.96 o 
  12   9   0        1.09       44.72     31.23 o 
  13   9   0      405.76      350.27     48.02 o 
 -15  10   0        0.13       57.84     85.40 o 
 -14  10   0      511.94      485.01    102.78 o 
 -13  10   0      215.43      193.47     54.41 o 
 -12  10   0       16.31       66.60     28.25 o 
 -11  10   0        0.62       17.10     21.96 o 
 -10  10   0      215.29      214.24     25.10 o 
  -9  10   0      175.65      145.00     20.80 o 
  -8  10   0       33.70       58.93     19.28 o 
  -7  10   0        8.44       11.73     18.17 o 
  -6  10   0      286.85      337.87     19.44 o 
  -5  10   0     1582.51     1432.18     36.30 o 
  -4  10   0     1119.61     1067.41     28.42 o 
  -3  10   0       10.06       22.79     10.20 o 
  -2  10   0      352.31      425.53     24.02 o 
  -1  10   0       55.69       44.33     16.52 o 
   0  10   0     8531.39     8311.58    163.34 o 
   1  10   0        7.06       14.75     12.85 o 
   2  10   0     1902.31     1827.06     41.83 o 
   3  10   0      422.94      368.28     22.88 o 
   4  10   0     2990.46     3178.60     91.31 o 
   5  10   0      299.76      278.01     15.97 o 
   6  10   0      108.33      142.00     16.57 o 
   7  10   0      130.50      105.79     17.64 o 
   8  10   0     1710.00     1728.06     52.46 o 
   9  10   0      128.95      120.41     25.14 o 
  10  10   0      118.73       67.57     24.93 o 
  11  10   0       15.03       18.99     31.22 o 
  12  10   0      469.85      383.32     67.26 o 
 -15  11   0      362.09      472.30     71.32 o 
 -14  11   0      112.05      129.71     56.08 o 
 -13  11   0       14.21       73.21     54.70 o 
 -12  11   0      717.46      710.77     53.88 o 
 -11  11   0      388.84      310.00     35.50 o 
 -10  11   0       40.45       16.16     23.05 o 
  -9  11   0      106.44       61.85     22.47 o 
  -8  11   0       11.49        2.93     22.32 o 
  -7  11   0      151.44       79.15     19.19 o 
  -6  11   0      118.58       70.96     12.49 o 
  -5  11   0      822.33      772.50     26.06 o 
  -4  11   0      222.53      219.56     14.38 o 
  -3  11   0       10.73      -10.21     10.21 o 
  -2  11   0     4167.98     4233.18    124.64 o 
  -1  11   0        0.92       25.63     12.56 o 
   0  11   0     1430.85     1402.85     39.01 o 
   1  11   0      109.24       92.01     16.42 o 
   2  11   0     7640.17     9014.78    175.24 o 
   3  11   0      189.53      175.15     20.54 o 
   4  11   0      211.97      190.10     15.50 o 
   5  11   0       18.15        9.01     17.47 o 
   6  11   0     1110.58     1104.79     37.02 o 
   7  11   0        4.09       73.97     59.34 o 
   8  11   0      450.16      472.86     37.24 o 
   9  11   0       39.40        6.54     38.72 o 
  10  11   0      343.45      248.26     37.02 o 
  11  11   0       18.53      -13.49     56.68 o 
  12  11   0      459.05      583.24    102.03 o 
 -14  12   0      267.93      229.99     70.78 o 
 -13  12   0      449.71      561.68    140.57 o 
 -12  12   0      107.88       88.60     42.22 o 
 -11  12   0      170.62      129.36     42.39 o 
 -10  12   0       50.73       75.99     34.47 o 
  -9  12   0      526.60      365.57     32.87 o 
  -8  12   0       68.97       36.39     21.54 o 
  -7  12   0      102.63       60.60     24.74 o 
  -6  12   0     1056.97      587.78     97.49 o 
  -5  12   0       13.13       31.17     11.00 o 
  -4  12   0       25.01       11.74     14.92 o 
  -3  12   0      501.21      442.83     18.08 o 
  -2  12   0       28.39       11.99     10.94 o 
  -1  12   0      180.33      119.19     19.02 o 
   0  12   0     3933.42     4130.56    103.12 o 
   1  12   0      382.39      265.48     47.87 o 
   2  12   0       99.25       40.34     20.51 o 
   3  12   0       79.43       80.39     17.10 o 
   4  12   0     2865.46     3421.35     84.90 o 
   5  12   0      125.84      137.34     21.53 o 
   6  12   0      270.66      237.04     23.70 o 
   7  12   0      161.35      244.44     30.19 o 
   8  12   0       46.07       70.44     30.20 o 
   9  12   0      419.11      457.48     51.56 o 
  10  12   0       77.82       19.30     36.68 o 
  11  12   0      406.54      525.79    105.05 o 
 -13  13   0      201.69      123.75     60.32 o 
 -12  13   0       60.34       80.42     59.14 o 
 -11  13   0      270.34      248.82     89.92 o 
 -10  13   0        5.94      -21.64     35.12 o 
  -9  13   0        1.46      -29.46     29.46 o 
  -8  13   0       21.72       28.52     28.50 o 
  -7  13   0      596.10      502.98     33.80 o 
  -6  13   0      322.57      175.63     55.77 o 
  -5  13   0      720.80      688.94     29.84 o 
  -4  13   0      213.34      195.97     29.22 o 
  -3  13   0       71.22       23.19     20.13 o 
  -2  13   0     3012.17     3249.38     70.42 o 
  -1  13   0       55.49       46.72     10.48 o 
   0  13   0     1180.62     1171.21     36.49 o 
   1  13   0       36.85       48.64     13.76 o 
   2  13   0     2978.76     3294.86     87.13 o 
   3  13   0        3.23      -17.92     17.92 o 
   4  13   0      436.82      450.21     26.22 o 
   5  13   0       14.27        6.47     25.43 o 
   6  13   0     1433.79     1648.05     70.55 o 
   7  13   0      386.72      429.53     44.16 o 
   8  13   0       72.29       62.30     36.77 o 
   9  13   0       33.69       68.22     39.82 o 
 -12  14   0       91.61       10.58     99.76 o 
 -11  14   0       65.28       22.67     84.64 o 
 -10  14   0      215.96      296.29     64.54 o 
  -9  14   0       94.82        3.89     61.79 o 
  -8  14   0       63.55       93.70     31.03 o 
  -7  14   0       17.42       41.63     27.67 o 
  -6  14   0      224.07      158.25     27.88 o 
  -5  14   0      145.14      167.69     23.90 o 
  -4  14   0      564.96      489.88     57.60 o 
  -3  14   0      242.08      186.80     23.31 o 
  -2  14   0      465.53      409.71     30.93 o 
  -1  14   0        2.61      -20.94     20.94 o 
   0  14   0     1348.22     1230.65     66.78 o 
   1  14   0        7.98        7.13     16.11 o 
   2  14   0      262.20      185.29     30.99 o 
   3  14   0        4.18      -29.84     29.84 o 
   4  14   0     1925.56     2158.32    152.10 o 
   5  14   0       50.78       37.18     57.44 o 
   6  14   0       88.79      125.10     40.50 o 
   7  14   0      356.80      279.37     65.78 o 
   8  14   0      366.77      454.06     60.96 o 
 -11  15   0        5.62      120.92    111.85 o 
 -10  15   0        4.17       27.21    110.34 o 
  -9  15   0      114.96      182.29     64.02 o 
  -8  15   0      192.78      272.67     63.06 o 
  -7  15   0      297.90      296.60     60.68 o 
  -6  15   0       11.69       39.99     52.25 o 
  -5  15   0      237.60      220.83     41.07 o 
  -4  15   0       37.10      -34.53     34.53 o 
  -3  15   0      211.48      206.49     46.10 o 
  -2  15   0     1710.97     1757.19     77.56 o 
  -1  15   0       78.85        2.33     43.63 o 
   0  15   0      760.25      681.43     50.40 o 
   1  15   0        2.44      -19.04     26.50 o 
   2  15   0        8.17       -1.46     33.86 o 
   3  15   0       29.62       21.35     40.57 o 
   4  15   0      119.56      136.76     44.28 o 
   5  15   0       67.28       29.46     45.92 o 
   6  15   0     1054.48     1208.65     84.11 o 
  -9  16   0        9.37        9.89    121.68 o 
  -8  16   0        0.12        3.20     67.55 o 
  -7  16   0        1.12      -67.46    171.56 o 
  -6  16   0      246.63      282.48     63.18 o 
  -5  16   0      136.74      182.79     62.46 o 
  -4  16   0      131.31      114.79     51.83 o 
  -3  16   0       65.34       88.04     43.38 o 
  -2  16   0       37.67       27.85     40.77 o 
  -1  16   0      108.17      151.75     58.57 o 
   0  16   0      186.19      127.09     41.27 o 
   1  16   0        0.31      -41.58     41.58 o 
   2  16   0       63.28       24.62     42.02 o 
   3  16   0        0.27      -26.56     46.26 o 
   4  16   0      846.79      925.33     74.61 o 
  -6  17   0       70.42       29.92     76.82 o 
  -5  17   0        3.73       61.70     59.69 o 
  -4  17   0      135.59      203.69     77.09 o 
  -3  17   0        2.06      -14.28     67.26 o 
  -2  17   0      104.94       88.97    101.27 o 
  -1  17   0      132.93      157.55     57.68 o 
   0  17   0      120.86       76.72     67.07 o 
   1  17   0      320.36      265.66     53.31 o 
  -3 -17   1       15.98       35.65     56.37 o 
  -2 -17   1       15.09       13.88     52.34 o 
  -1 -17   1       24.17       18.06     44.67 o 
   0 -17   1       97.34       84.10     40.24 o 
   1 -17   1      548.44      564.91     86.60 o 
   2 -17   1       31.73       53.90     58.53 o 
   3 -17   1       34.31      229.75    107.32 o 
   4 -17   1      308.26      270.95     61.05 o 
   5 -17   1      320.01      331.95     70.43 o 
   6 -17   1      309.18      218.64    133.77 o 
   7 -17   1      359.77      329.63     80.13 o 
  -5 -16   1        1.87       29.35     71.04 o 
  -4 -16   1      172.55      142.92     46.12 o 
  -3 -16   1       36.19       52.60     45.41 o 
  -2 -16   1       18.81      -31.34     39.06 o 
  -1 -16   1      386.75      414.44     47.84 o 
   0 -16   1      128.55      154.35     39.32 o 
   1 -16   1       10.80       16.28     31.76 o 
   2 -16   1      371.39      425.32     43.96 o 
   3 -16   1      712.60      842.92     50.32 o 
   4 -16   1     1214.18     1376.31     92.97 o 
   5 -16   1      217.07      192.91     61.99 o 
   6 -16   1     1404.98     1520.91    101.86 o 
   7 -16   1       79.22      177.69     65.37 o 
   8 -16   1       28.82      -95.23     95.23 o 
   9 -16   1      144.99      124.87     73.98 o 
  -7 -15   1      139.85      153.84     51.93 o 
  -6 -15   1      213.29      253.19     50.09 o 
  -5 -15   1      191.74      135.13     44.11 o 
  -4 -15   1      118.91       44.75     37.14 o 
  -3 -15   1       73.88       76.85     41.98 o 
  -2 -15   1       40.45       17.94     28.96 o 
  -1 -15   1      104.29       89.52     26.53 o 
   0 -15   1       60.90       16.82     21.26 o 
   1 -15   1     1297.82     1320.04     70.99 o 
   2 -15   1      946.02      893.58     73.96 o 
   3 -15   1        3.86       27.48     18.51 o 
   4 -15   1     1989.97     2173.28     76.57 o 
   5 -15   1      520.79      420.23     48.20 o 
   6 -15   1       24.05      -34.76     34.76 o 
   7 -15   1      570.02      592.05     65.93 o 
   8 -15   1      666.86      609.30    149.64 o 
   9 -15   1        7.02      -35.93     48.42 o 
  10 -15   1        0.21      -43.83     90.69 o 
  11 -15   1       28.88       57.44     99.76 o 
  -9 -14   1      439.12      357.54     63.46 o 
  -8 -14   1       10.09      -37.48     42.22 o 
  -7 -14   1      154.94      129.39     58.95 o 
  -6 -14   1        2.17       23.70     43.47 o 
  -5 -14   1       13.54        6.64     35.40 o 
  -4 -14   1        4.17       20.65     31.81 o 
  -3 -14   1      185.78      193.75     24.61 o 
  -2 -14   1      158.98      199.97     22.54 o 
  -1 -14   1       26.07       18.36     10.63 o 
   0 -14   1      543.59      517.90     26.32 o 
   1 -14   1       41.43       37.05     17.75 o 
   2 -14   1      487.09      421.76     21.07 o 
   3 -14   1      657.24      570.71     22.08 o 
   4 -14   1     1959.79     2055.13     90.76 o 
   5 -14   1     1227.96     1091.05     27.02 o 
   6 -14   1     1519.51     1140.98    123.93 o 
   7 -14   1      302.57      274.21     40.82 o 
   8 -14   1      309.71      299.21     45.27 o 
   9 -14   1      393.94      467.76     45.85 o 
  10 -14   1      218.41      242.67     43.56 o 
  11 -14   1       13.95      -16.19     90.69 o 
  12 -14   1        1.45       63.48    116.39 o 
 -10 -13   1      122.88      137.59     45.89 o 
  -9 -13   1      253.54      251.96     55.93 o 
  -8 -13   1       46.66       49.77     37.04 o 
  -7 -13   1      396.72      306.93     35.09 o 
  -6 -13   1      175.97      176.80     32.07 o 
  -5 -13   1      182.43      151.72     20.97 o 
  -4 -13   1        0.53       12.81     18.11 o 
  -3 -13   1      953.22      906.01     32.90 o 
  -2 -13   1       51.89       50.41     17.59 o 
  -1 -13   1     1048.40     1000.42     32.91 o 
   0 -13   1      312.16      271.39     20.45 o 
   1 -13   1      477.48      391.39     26.91 o 
   2 -13   1     3166.71     3317.39    100.41 o 
   3 -13   1      272.58      272.88     21.29 o 
   4 -13   1     2949.95     2943.20     70.30 o 
   5 -13   1      251.80      220.64     14.36 o 
   6 -13   1      388.04      379.52     26.86 o 
   7 -13   1      751.04      753.78     46.91 o 
   8 -13   1     1217.87     1157.95     62.68 o 
   9 -13   1       66.24       82.21     30.34 o 
  10 -13   1      256.83       99.98     39.53 o 
  11 -13   1      170.86      185.90     46.74 o 
  12 -13   1      755.67      789.59     93.71 o 
  13 -13   1        1.20      -54.21     54.21 o 
 -11 -12   1     1667.49     1710.48    122.69 o 
 -10 -12   1      127.40      184.95     38.22 o 
  -9 -12   1      456.52      320.54     39.70 o 
  -8 -12   1       63.85       53.40     28.87 o 
  -7 -12   1        4.78       19.40     28.58 o 
  -6 -12   1       28.18       21.38     19.04 o 
  -5 -12   1      871.11      851.45     31.58 o 
  -4 -12   1        9.55       19.17     18.53 o 
  -3 -12   1      169.87      108.89     20.18 o 
  -2 -12   1      846.31      851.22     43.83 o 
  -1 -12   1      145.86      124.34     15.14 o 
   0 -12   1      181.23      231.51     16.57 o 
   1 -12   1      385.55      320.82     21.95 o 
   2 -12   1      512.96      529.80     32.42 o 
   3 -12   1      847.10      850.11     24.78 o 
   4 -12   1      902.88      944.46     31.96 o 
   5 -12   1     1496.29     1212.21     72.22 o 
   6 -12   1       49.62       31.35     18.48 o 
   7 -12   1      597.85      592.85     32.87 o 
   8 -12   1       29.49       26.97     20.28 o 
   9 -12   1      597.78      560.01     79.63 o 
  10 -12   1     1133.85     1049.07     89.01 o 
  11 -12   1      126.60      105.89     40.63 o 
  12 -12   1       58.34      -12.46     40.41 o 
  13 -12   1      333.93      434.82     64.54 o 
  14 -12   1      228.18      300.46     67.28 o 
 -12 -11   1      219.52      149.78     52.15 o 
 -11 -11   1       88.88       55.91     38.01 o 
 -10 -11   1      131.05       99.76     31.80 o 
  -9 -11   1     1491.71     1587.51     68.51 o 
  -8 -11   1       41.84       32.47     35.80 o 
  -7 -11   1       22.66       32.71     18.97 o 
  -6 -11   1      567.55      608.11     24.36 o 
  -5 -11   1     1753.81     1853.39     39.99 o 
  -4 -11   1      506.40      521.60     25.24 o 
  -3 -11   1     1897.30     1857.75     43.95 o 
  -2 -11   1       53.86       67.97     14.95 o 
  -1 -11   1      650.11      694.91     22.98 o 
   0 -11   1     2973.14     2752.39     61.26 o 
   1 -11   1      552.14      527.05     26.56 o 
   2 -11   1      845.31      823.15     27.87 o 
   3 -11   1      183.59      221.36     19.04 o 
   4 -11   1     1196.91     1192.82     29.33 o 
   5 -11   1       20.82        5.95     14.55 o 
   6 -11   1      689.33      706.08     27.26 o 
   7 -11   1      335.27      272.82     19.53 o 
   8 -11   1        5.01       -7.01     18.95 o 
   9 -11   1       86.47       26.03     19.42 o 
  10 -11   1      252.36      230.48     35.40 o 
  11 -11   1      641.84      580.87     43.44 o 
  12 -11   1     1245.24     1269.62     91.12 o 
  13 -11   1       32.52      116.48     62.25 o 
  14 -11   1       10.51       36.28    131.50 o 
  15 -11   1      749.96      758.46     89.70 o 
 -13 -10   1        3.06       53.38     42.97 o 
 -12 -10   1        8.32       29.65     58.19 o 
 -11 -10   1      500.93      324.87     60.95 o 
 -10 -10   1      134.61      144.95     24.70 o 
  -9 -10   1     1044.77     1131.26     40.11 o 
  -8 -10   1      235.97      281.88     41.01 o 
  -7 -10   1     3224.87     3166.50     72.48 o 
  -6 -10   1       23.69       25.49     16.45 o 
  -5 -10   1      828.04      788.13     32.22 o 
  -4 -10   1       23.22       34.78     14.13 o 
  -3 -10   1        9.53       58.63     21.18 o 
  -2 -10   1     1446.79     1403.49     29.47 o 
  -1 -10   1      144.38      152.39     16.35 o 
   0 -10   1     1424.97     1477.04     40.18 o 
   1 -10   1       93.40       39.86     12.83 o 
   2 -10   1     1407.40     1569.85     33.68 o 
   3 -10   1      864.89     1058.93     22.24 o 
   4 -10   1       19.02       49.50     13.46 o 
   5 -10   1      435.08      388.47     17.82 o 
   6 -10   1      292.45      295.50     18.87 o 
   7 -10   1      104.26      118.16     15.90 o 
   8 -10   1      747.50      722.66     28.24 o 
   9 -10   1     1776.28     1618.84     62.42 o 
  10 -10   1        3.61      -25.77     25.77 o 
  11 -10   1      518.39      457.97     34.34 o 
  12 -10   1      260.87      301.68     33.64 o 
  13 -10   1     1915.85     2222.01    111.39 o 
  14 -10   1      365.97      161.73     98.25 o 
  15 -10   1        0.88      -76.21     76.21 o 
 -14  -9   1      216.84      239.78     39.05 o 
 -13  -9   1      239.17      213.05     40.81 o 
 -12  -9   1      675.47      554.72     63.48 o 
 -11  -9   1       53.50       61.73     26.23 o 
 -10  -9   1       97.20      117.82     15.11 o 
  -9  -9   1      927.79      829.15     26.18 o 
  -8  -9   1      475.79      464.51     19.59 o 
  -7  -9   1      255.08      200.63     15.81 o 
  -6  -9   1       59.13       59.75     12.98 o 
  -5  -9   1     3979.61     3993.06     61.37 o 
  -4  -9   1      406.22      349.66     15.47 o 
  -3  -9   1     1268.74     1209.92     35.48 o 
  -2  -9   1      445.64      449.70     15.55 o 
  -1  -9   1        5.73       57.94     10.73 o 
   0  -9   1     2511.31     2531.73     57.86 o 
   1  -9   1     2292.51     2616.67     68.43 o 
   2  -9   1     3400.80     3135.51     65.67 o 
   3  -9   1      294.53      434.88     12.92 o 
   4  -9   1      445.37      483.35     12.54 o 
   5  -9   1     1202.65     1093.42     31.50 o 
   6  -9   1        4.07       -0.44     13.81 o 
   7  -9   1      368.56      383.37     18.79 o 
   8  -9   1     2104.20     1905.84     56.45 o 
   9  -9   1      194.43      170.12     18.88 o 
  10  -9   1        5.20      -18.63     18.63 o 
  11  -9   1     1147.04     1087.45     45.68 o 
  12  -9   1      252.83      223.20     41.96 o 
  13  -9   1       51.43       78.19     36.75 o 
  14  -9   1      277.99      317.12    112.61 o 
  15  -9   1      806.10     1023.13     83.89 o 
  16  -9   1      140.55      150.52    114.12 o 
 -14  -8   1      788.93      706.34     98.25 o 
 -13  -8   1      141.97      111.51     36.28 o 
 -12  -8   1      326.02      264.73     34.56 o 
 -11  -8   1      124.66      126.56     19.22 o 
 -10  -8   1      179.58      181.94     13.65 o 
  -9  -8   1      931.49      867.69     23.10 o 
  -8  -8   1       11.18       25.25     11.56 o 
  -7  -8   1     6023.33     6024.46     85.29 o 
  -6  -8   1      935.25      978.58     29.74 o 
  -5  -8   1     2355.53     2418.65     48.85 o 
  -4  -8   1       13.16        3.37     10.62 o 
  -3  -8   1     1788.31     1505.22     43.30 o 
  -2  -8   1     1040.08     1120.19     31.73 o 
  -1  -8   1     4314.36     4748.39     95.88 o 
   0  -8   1      607.38      718.68     21.18 o 
   1  -8   1      505.46      618.98     20.07 o 
   2  -8   1     1386.79     1445.85     29.73 o 
   3  -8   1     1176.02     1177.95     24.99 o 
   4  -8   1     3672.75     3575.38     63.76 o 
   5  -8   1       64.81       85.39     13.22 o 
   6  -8   1     1860.01     1820.26     36.58 o 
   7  -8   1      221.57      255.54     16.79 o 
   8  -8   1      305.57      273.73     17.96 o 
   9  -8   1      257.41      269.42     17.37 o 
  10  -8   1       65.80       55.77     19.82 o 
  11  -8   1     1064.67      913.65     43.32 o 
  12  -8   1       23.22      -16.87     34.26 o 
  13  -8   1      454.81      514.97     38.98 o 
  14  -8   1      655.45      574.52     52.90 o 
  15  -8   1       27.23      -45.61     49.78 o 
  16  -8   1        1.54       -5.54     45.97 o 
 -15  -7   1       19.66      -16.78     28.72 o 
 -14  -7   1       24.68      178.36     77.09 o 
 -13  -7   1      113.59       92.95     25.83 o 
 -12  -7   1      718.06      797.70     35.36 o 
 -11  -7   1      137.88      143.53     18.00 o 
 -10  -7   1        2.87       18.41     13.69 o 
  -9  -7   1     1200.47     1238.99     27.60 o 
  -8  -7   1     3341.10     3534.15     57.01 o 
  -7  -7   1      480.86      386.50     17.08 o 
  -6  -7   1      198.32      225.87     15.32 o 
  -5  -7   1     8216.21     8841.05    120.74 o 
  -4  -7   1      367.50      332.54     12.17 o 
  -3  -7   1      805.75      564.41     15.37 o 
  -2  -7   1      822.27      832.08     17.34 o 
  -1  -7   1       30.63       16.50     22.51 o 
   0  -7   1      540.58      468.34     29.02 o 
   1  -7   1       18.59        7.15     11.51 o 
   2  -7   1     2541.13     2555.48     47.34 o 
   3  -7   1     2771.22     2587.38     42.05 o 
   4  -7   1    12307.48    12172.95    225.75 o 
   5  -7   1     5705.94     5594.63     90.25 o 
   6  -7   1      488.38      595.49     18.23 o 
   7  -7   1        0.46       13.93     12.84 o 
   8  -7   1     1006.58      988.34     26.40 o 
   9  -7   1      691.89      785.11     33.64 o 
  10  -7   1      272.15      222.58     22.54 o 
  11  -7   1      188.90      155.14     20.15 o 
  12  -7   1      151.48      167.19     19.67 o 
  13  -7   1        6.76       26.36     23.48 o 
  14  -7   1      298.76      203.73     27.07 o 
  15  -7   1     1153.21     1239.86     75.03 o 
  16  -7   1       86.36       26.16     50.80 o 
 -15  -6   1       56.70       78.60     89.18 o 
 -14  -6   1      416.45      387.16     15.58 o 
 -13  -6   1      107.24       84.92     14.50 o 
 -12  -6   1       71.89       92.86     24.25 o 
 -11  -6   1       76.53       65.64     13.30 o 
 -10  -6   1     3971.06     4373.77     87.86 o 
  -9  -6   1      411.85      323.19     17.50 o 
  -8  -6   1      347.90      360.94     18.13 o 
  -7  -6   1     3595.62     3989.07     54.94 o 
  -6  -6   1     2362.92     2322.98     37.54 o 
  -5  -6   1      457.60      454.11     14.80 o 
  -4  -6   1        1.06       20.07      8.26 o 
  -3  -6   1     4124.45     3989.06     70.00 o 
  -2  -6   1     1008.65      999.93     23.22 o 
  -1  -6   1      518.71      490.07     19.53 o 
   0  -6   1       11.74       84.05      9.60 o 
   1  -6   1      326.54      280.43     14.69 o 
   2  -6   1       87.79      152.38     15.66 o 
   3  -6   1    18419.55    17109.55    254.85 o 
   4  -6   1     3034.23     3377.39     52.02 o 
   5  -6   1     3081.17     3259.77     48.53 o 
   6  -6   1     2346.57     1618.27     31.49 o 
   7  -6   1       16.68       39.57     10.41 o 
   8  -6   1      494.84      405.75     15.64 o 
   9  -6   1       21.50       19.80     12.41 o 
  10  -6   1     1168.23     1290.77     43.42 o 
  11  -6   1      124.27      146.96     13.63 o 
  12  -6   1      213.25      209.92     15.49 o 
  13  -6   1      127.24      150.07     14.25 o 
  14  -6   1      320.53      373.65     61.97 o 
  15  -6   1        0.45      -36.90     36.90 o 
  16  -6   1      210.26      227.33     48.66 o 
  17  -6   1      911.42      902.37    137.55 o 
 -16  -5   1      118.71      -30.23     89.18 o 
 -15  -5   1       92.15      181.38     55.93 o 
 -14  -5   1      238.94      329.51     66.51 o 
 -13  -5   1      314.86      263.25     32.12 o 
 -12  -5   1      238.65      220.04     18.05 o 
 -11  -5   1      168.35      139.62     27.11 o 
 -10  -5   1      883.15      919.37     25.49 o 
  -9  -5   1     4823.36     5434.56     73.71 o 
  -8  -5   1     4512.73     4817.69    108.49 o 
  -7  -5   1       62.27       54.27     21.82 o 
  -6  -5   1      193.43      196.61     13.87 o 
  -5  -5   1      992.32      943.93     18.72 o 
  -4  -5   1        1.17       33.19      8.51 o 
  -3  -5   1     1575.02     1812.87     29.76 o 
  -2  -5   1      103.86      135.83      8.46 o 
  -1  -5   1     3838.59     4013.38     70.99 o 
   0  -5   1      637.01      460.14     15.33 o 
   1  -5   1     3199.33     2943.48     64.03 o 
   2  -5   1     2646.99     2674.05     68.29 o 
   3  -5   1     4653.13     5885.53     82.77 o 
   4  -5   1    26242.72    25288.56    342.00 o 
   5  -5   1    26888.76    26840.34    356.24 o 
   6  -5   1     1722.11     2318.90     36.22 o 
   7  -5   1      640.92      718.31     16.72 o 
   8  -5   1     6925.08     7352.78    119.88 o 
   9  -5   1      120.25      144.72     12.89 o 
  10  -5   1     1875.56     1751.06     37.23 o 
  11  -5   1       11.39       20.06     10.09 o 
  12  -5   1     2039.22     2216.10     44.78 o 
  13  -5   1      174.60      194.24     19.99 o 
  14  -5   1        9.08       19.47     18.46 o 
  15  -5   1      699.07      784.73     44.20 o 
  16  -5   1       29.79       15.36     30.98 o 
  17  -5   1      251.31      282.94     40.37 o 
 -16  -4   1       17.66        1.51     77.09 o 
 -15  -4   1       17.76       15.12     58.95 o 
 -14  -4   1      676.91      815.76     59.60 o 
 -13  -4   1      681.82      427.98     27.21 o 
 -12  -4   1        5.56       17.56     10.18 o 
 -11  -4   1      465.78      378.27     21.27 o 
 -10  -4   1     4331.73     4498.52    109.47 o 
  -9  -4   1      213.78      194.74     10.84 o 
  -8  -4   1     4494.73     4547.77     62.08 o 
  -7  -4   1    12145.60    12775.51    189.65 o 
  -6  -4   1        4.89       -6.19      6.19 o 
  -5  -4   1      290.84      237.96      9.75 o 
  -4  -4   1      302.93      388.35     15.77 o 
  -3  -4   1    17554.93    18280.56    338.74 o 
  -2  -4   1      650.37      604.52     15.18 o 
  -1  -4   1     5160.04     6176.64    118.15 o 
   0  -4   1        2.09       74.50     11.78 o 
   1  -4   1    18846.56    21317.92    423.23 o 
   2  -4   1    16478.84    15565.41    559.12 o 
   3  -4   1    40506.94    39133.47    552.01 o 
   4  -4   1      185.60      120.50      7.99 o 
   5  -4   1       70.67      144.12      7.90 o 
   6  -4   1     9041.10     7983.20     95.94 o 
   7  -4   1      468.85      345.60     12.13 o 
   8  -4   1      496.98      403.20     16.32 o 
   9  -4   1      299.56      306.61     11.95 o 
  10  -4   1     1105.28     1095.65     22.92 o 
  11  -4   1      170.78      161.77      8.72 o 
  12  -4   1     1719.25     1950.84     50.25 o 
  13  -4   1       11.97       32.96     16.20 o 
  14  -4   1      165.02      161.55     21.82 o 
  15  -4   1      667.94      578.68     28.76 o 
  16  -4   1       69.95       77.49     24.08 o 
  17  -4   1      350.78      403.26     28.96 o 
 -17  -3   1      137.86       69.92     67.36 o 
 -16  -3   1      644.82      669.66     73.21 o 
 -15  -3   1     1806.99     1961.67    129.99 o 
 -14  -3   1     1231.50     1395.80     78.00 o 
 -13  -3   1       51.27       16.48     28.57 o 
 -12  -3   1      207.97      169.27     21.16 o 
 -11  -3   1       51.20       36.02     11.53 o 
 -10  -3   1     1951.78     1953.82     56.44 o 
  -9  -3   1      730.86      576.47     14.27 o 
  -8  -3   1     1643.98     1630.25     25.72 o 
  -7  -3   1      322.38      337.13     10.15 o 
  -6  -3   1      378.77      368.01      7.81 o 
  -5  -3   1     2095.77     2226.61     28.33 o 
  -4  -3   1     1032.36      846.51     18.60 o 
  -3  -3   1    10727.03    10580.38    201.38 o 
  -2  -3   1      846.77      693.80     16.04 o 
  -1  -3   1      134.90      396.66     16.39 o 
   0  -3   1      398.14      118.36      7.80 o 
   1  -3   1     5243.35     7612.30    139.71 o 
   2  -3   1     2255.12     2131.64     40.28 o 
   3  -3   1    10734.56    10608.61    144.74 o 
   4  -3   1      263.84      344.88      9.54 o 
   5  -3   1      653.14      757.85     11.73 o 
   6  -3   1     4449.50     4858.45     59.09 o 
   7  -3   1     4391.95     4590.68     55.97 o 
   8  -3   1     3020.27     3097.96     46.10 o 
   9  -3   1     1008.61      915.34     14.97 o 
  10  -3   1       22.59       90.38     13.79 o 
  11  -3   1      125.95      116.07     13.18 o 
  12  -3   1      157.86      158.31     14.04 o 
  13  -3   1      174.73      175.77     15.69 o 
  14  -3   1      171.53      246.89     18.15 o 
  15  -3   1       11.75       14.62     14.95 o 
  16  -3   1      534.76      519.25     48.62 o 
  17  -3   1       16.47        4.93     59.69 o 
 -17  -2   1      438.44      480.93     98.25 o 
 -16  -2   1       44.16       28.58     56.98 o 
 -15  -2   1      603.25      596.71     59.31 o 
 -14  -2   1      614.67      681.15     52.37 o 
 -13  -2   1       73.66       75.65     31.37 o 
 -12  -2   1     2234.94     2290.67     33.86 o 
 -11  -2   1     1747.58     1688.25     66.13 o 
 -10  -2   1      840.34      880.55     18.38 o 
  -9  -2   1       52.28       52.29      6.84 o 
  -8  -2   1     2576.52     2502.47     41.01 o 
  -7  -2   1        8.04       14.14      9.80 o 
  -6  -2   1      143.05      318.42     13.37 o 
  -5  -2   1     2622.73     2923.56     38.47 o 
  -4  -2   1      284.83      132.59      6.20 o 
  -3  -2   1    15807.68    16122.43    281.27 o 
  -2  -2   1     1005.08      985.54     16.89 o 
  -1  -2   1    13325.99     9277.73    260.56 o 
   1  -2   1     1345.24     2026.70     94.46 o 
   2  -2   1     5903.55     5955.12    119.36 o 
   3  -2   1    28753.07    25641.95    448.13 o 
   4  -2   1     2392.48     1937.88     26.47 o 
   5  -2   1     7681.45     8166.14     87.59 o 
   6  -2   1      270.29      271.86      8.45 o 
   7  -2   1      366.02      363.46      8.15 o 
   8  -2   1      109.07      185.03     10.27 o 
   9  -2   1     1885.35     1929.66     33.12 o 
  10  -2   1     6470.45     6617.73    118.11 o 
  11  -2   1     1628.35     1473.47     31.89 o 
  12  -2   1     1529.17     1674.46     33.51 o 
  13  -2   1      411.36      409.31     27.18 o 
  14  -2   1      659.96      669.13     22.55 o 
  15  -2   1      202.59      227.86     49.77 o 
  16  -2   1       17.38      -46.20     58.67 o 
  17  -2   1       78.16      165.20     71.15 o 
 -17  -1   1      158.65      154.74     65.41 o 
 -16  -1   1     1209.29     1373.60     97.89 o 
 -15  -1   1     1105.63     1256.84    125.46 o 
 -14  -1   1      784.90      718.22     60.32 o 
 -13  -1   1     1223.23     1274.34     70.88 o 
 -12  -1   1     1339.79     1370.96     24.19 o 
 -11  -1   1      333.91      335.71     17.37 o 
 -10  -1   1       43.41       29.15      8.88 o 
  -9  -1   1     3537.82     3575.10     47.28 o 
  -8  -1   1      197.19      233.73      7.98 o 
  -7  -1   1     1234.87     1215.12     29.86 o 
  -6  -1   1       42.43       99.89      8.45 o 
  -5  -1   1      446.48      721.96     13.81 o 
  -4  -1   1     2749.25     2184.40     32.30 o 
  -3  -1   1      465.63      697.68     12.64 o 
  -2  -1   1       72.50      113.41     13.31 o 
   2  -1   1     1327.25     1269.34     27.27 o 
   3  -1   1     1821.13     1040.40     15.28 o 
   4  -1   1     2826.11     2852.03     36.61 o 
   5  -1   1       47.45        6.66      9.69 o 
   6  -1   1      524.68      539.66     10.57 o 
   7  -1   1     4750.10     5190.52     67.30 o 
   8  -1   1       41.06       33.34     10.74 o 
   9  -1   1     1362.28     1372.57     21.28 o 
  10  -1   1       38.28       55.54      8.84 o 
  11  -1   1      512.47      437.38     14.46 o 
  12  -1   1     1743.62     1894.89     33.55 o 
  13  -1   1      743.09      749.73     52.97 o 
  14  -1   1       20.04      111.85     61.97 o 
  15  -1   1       41.84       58.22     46.04 o 
  16  -1   1      371.96      357.03     66.06 o 
  17  -1   1       51.97      140.54     66.51 o 
 -17   0   1      129.33       70.79     71.04 o 
 -16   0   1        2.13       38.61     51.63 o 
 -15   0   1        0.74       14.37     39.56 o 
 -14   0   1     3823.14     4176.98     73.13 o 
 -13   0   1     1346.18     1600.71     32.73 o 
 -12   0   1     2311.56     2439.45     45.10 o 
 -11   0   1     3262.52     3426.93     69.00 o 
 -10   0   1     2657.27     2513.14     39.89 o 
  -9   0   1      178.29      226.13     15.30 o 
  -8   0   1      747.30      505.86     15.51 o 
  -7   0   1     1141.92     1018.62     16.53 o 
  -6   0   1     2922.66     2864.37     32.13 o 
  -5   0   1       55.92      149.59      8.21 o 
  -4   0   1     5060.40     5447.88     70.67 o 
  -3   0   1     4532.71     3929.36     59.65 o 
  -2   0   1      333.64     1068.36     32.59 o 
   1   0   1     1151.14      253.93     18.14 o 
   2   0   1     1237.99      969.94     31.11 o 
   4   0   1      393.27      530.49     11.95 o 
   5   0   1     1438.92     1658.49     24.16 o 
   6   0   1       56.98      108.05     10.96 o 
   7   0   1     1053.01     1108.45     16.45 o 
   8   0   1     1666.54     1770.55    115.16 o 
   9   0   1      104.90       73.33     22.08 o 
  10   0   1     1313.68     1281.08     41.99 o 
  11   0   1      448.03      487.37     28.76 o 
  12   0   1      183.71      177.97     27.09 o 
  13   0   1        2.43       30.81     48.23 o 
  14   0   1      664.28      693.73     57.89 o 
  15   0   1       88.06       89.60     44.11 o 
  16   0   1       85.76      103.65     58.04 o 
  17   0   1        2.13      -52.90     86.16 o 
 -17   1   1        0.02      -18.11     60.29 o 
 -16   1   1       10.39       11.47     10.29 o 
 -15   1   1      123.06      160.58     19.42 o 
 -14   1   1     2359.08     2541.87     74.63 o 
 -13   1   1      748.09      785.64     23.24 o 
 -12   1   1     1206.62     1240.61     43.50 o 
 -11   1   1     2802.41     2699.53     41.57 o 
 -10   1   1     1086.81     1148.88     21.57 o 
  -9   1   1      633.31      617.61     14.04 o 
  -8   1   1     1175.28     1271.39     16.88 o 
  -7   1   1       11.99       36.03      5.51 o 
  -6   1   1     1125.34      804.52     14.89 o 
  -5   1   1      827.44      776.31     11.72 o 
  -4   1   1       48.13       65.38      5.75 o 
  -3   1   1    19507.30    16105.15    253.06 o 
  -2   1   1     4388.31     2099.26     36.92 o 
  -1   1   1     2524.82      726.39     15.35 o 
   2   1   1      236.86      557.70     17.91 o 
   3   1   1    10293.45     8253.43    281.53 o 
   4   1   1      416.36      241.90      7.41 o 
   5   1   1    19048.05    18521.54    269.80 o 
   6   1   1      106.79      134.98     11.08 o 
   7   1   1      785.60      738.05     45.38 o 
   8   1   1       37.21       33.95     13.63 o 
   9   1   1     3568.55     3630.08     75.82 o 
  10   1   1     1176.19     1114.15     40.43 o 
  11   1   1        0.63      -20.20     20.20 o 
  12   1   1     1147.12     1096.12     50.30 o 
  13   1   1      164.74      143.94     37.00 o 
  14   1   1        0.33       -6.56     42.39 o 
  15   1   1      256.18      227.40     50.69 o 
  16   1   1     2664.46     3151.71    178.31 o 
 -17   2   1       85.20      108.73     19.77 o 
 -16   2   1      491.59      469.11     30.20 o 
 -15   2   1       44.84       48.18     14.99 o 
 -14   2   1     5558.08     6327.52    136.36 o 
 -13   2   1      154.22      171.30     23.93 o 
 -12   2   1     2824.89     3163.37     59.92 o 
 -11   2   1     1752.33     1591.80     30.31 o 
 -10   2   1     4732.62     4408.85     59.33 o 
  -9   2   1     2511.25     2152.98     29.40 o 
  -8   2   1      577.39      397.29      9.83 o 
  -7   2   1     5477.59     4719.92     79.51 o 
  -6   2   1      470.61      473.17      9.18 o 
  -5   2   1     1238.37     1076.90     15.75 o 
  -4   2   1      629.37      570.60      9.17 o 
  -3   2   1    87695.91    97907.63   1453.36 o 
  -1   2   1      732.67      782.97     22.03 o 
   0   2   1       41.73      128.55      4.56 o 
   1   2   1      998.27      594.89      9.70 o 
   2   2   1       33.93       87.81      6.11 o 
   3   2   1     2132.07     2562.03     46.57 o 
   4   2   1      884.05      939.46     14.77 o 
   5   2   1       98.08      198.70     16.09 o 
   6   2   1      586.45      438.22     10.67 o 
   7   2   1     6860.11     7199.95     94.50 o 
   8   2   1      891.81      876.35     18.53 o 
   9   2   1      320.06      336.88     23.78 o 
  10   2   1     1637.56     1719.91     51.70 o 
  11   2   1     1497.48     1453.41     61.19 o 
  12   2   1      228.84      214.81     36.37 o 
  13   2   1      320.57      346.49     51.93 o 
  14   2   1      185.17      223.45     49.93 o 
  15   2   1      613.44      511.70     57.74 o 
  16   2   1       22.46        4.47     88.42 o 
 -17   3   1      201.01      190.86     33.41 o 
 -16   3   1      366.55      437.12     77.38 o 
 -15   3   1      313.51      367.32     22.97 o 
 -14   3   1      424.02      461.34     24.28 o 
 -13   3   1      154.40      158.07     19.44 o 
 -12   3   1     6724.57     7077.01    154.90 o 
 -11   3   1      975.97      797.92     19.67 o 
 -10   3   1     2487.64     2659.43     41.20 o 
  -9   3   1     1709.83     1363.03     20.69 o 
  -8   3   1     6726.15     6766.67     87.55 o 
  -7   3   1     2004.16     1885.56     23.66 o 
  -6   3   1     6177.89     5820.71     65.62 o 
  -5   3   1     1968.59     1388.87     18.26 o 
  -4   3   1     1775.03     1299.98     19.45 o 
  -3   3   1     5226.00     6604.48    104.85 o 
  -2   3   1     2094.41     1041.15     37.27 o 
  -1   3   1      291.44      409.17     20.15 o 
   0   3   1        0.42      124.98      8.64 o 
   1   3   1     2265.72     1352.35     23.13 o 
   2   3   1      900.05     1238.15     22.48 o 
   3   3   1     1941.51     2154.09     36.60 o 
   4   3   1     3505.81     3816.11     58.83 o 
   5   3   1    16193.92    18130.64    258.10 o 
   6   3   1       60.59       23.95      7.13 o 
   7   3   1        0.64       -0.97     10.53 o 
   8   3   1     1283.18     1278.90     27.40 o 
   9   3   1     3128.55     3242.80     51.40 o 
  10   3   1      104.66      115.79      7.55 o 
  11   3   1       62.74       54.10     29.44 o 
  12   3   1       70.32       75.25     33.66 o 
  13   3   1     2032.56     2163.75    102.03 o 
  14   3   1       84.66      127.20     49.13 o 
  15   3   1      615.40      720.52     75.07 o 
  16   3   1     1059.78     1143.30    101.86 o 
 -17   4   1      748.86      795.64     51.64 o 
 -16   4   1        0.46       25.19     28.52 o 
 -15   4   1       51.52       59.19     24.99 o 
 -14   4   1      962.48     1072.82     35.96 o 
 -13   4   1       14.17       -3.66     10.54 o 
 -12   4   1      372.67      304.47     14.36 o 
 -11   4   1     1118.90      999.76     23.47 o 
 -10   4   1     6543.79     6852.70    106.36 o 
  -9   4   1      486.81      317.62     12.98 o 
  -8   4   1     3965.01     3612.02     73.16 o 
  -7   4   1     2344.99     2120.75     26.88 o 
  -6   4   1      976.61      741.29     12.92 o 
  -5   4   1    18566.87    18551.30    245.95 o 
  -4   4   1       19.11       66.49      7.90 o 
  -3   4   1     4408.39     4977.44     76.34 o 
  -2   4   1        5.15       72.39      8.78 o 
  -1   4   1     1012.30      804.16     36.66 o 
   0   4   1       83.09      131.03     11.69 o 
   1   4   1      111.01      270.89      9.86 o 
   2   4   1       39.63       10.98      6.51 o 
   3   4   1     3893.09     3870.81     68.11 o 
   4   4   1      755.31      827.30     16.25 o 
   5   4   1      304.37      252.97      8.80 o 
   6   4   1        2.43       -7.27      7.27 o 
   7   4   1     1254.60     1221.88     23.05 o 
   8   4   1     1335.32     1328.71     34.69 o 
   9   4   1      118.06       89.85      9.62 o 
  10   4   1     1112.16     1142.37     33.01 o 
  11   4   1      114.95      129.53     15.16 o 
  12   4   1      143.66      173.34     34.42 o 
  13   4   1      576.24      561.89     72.55 o 
  14   4   1      122.19      168.72     51.17 o 
  15   4   1      865.98      881.87     72.55 o 
  16   4   1        3.88       52.40     62.94 o 
 -17   5   1       25.84      -20.03     40.69 o 
 -16   5   1      644.37      650.77     55.39 o 
 -15   5   1      386.90      372.23     46.10 o 
 -14   5   1        5.66       11.31     13.14 o 
 -13   5   1        3.69        3.77     15.77 o 
 -12   5   1     3630.97     4210.79     96.90 o 
 -11   5   1      189.65      174.81     14.77 o 
 -10   5   1      947.20      802.18     25.54 o 
  -9   5   1     3480.78     3585.60     52.85 o 
  -8   5   1     2038.42     2008.28     28.00 o 
  -7   5   1     1089.41     1221.12     18.10 o 
  -6   5   1      309.57      322.09     10.69 o 
  -5   5   1     3686.27     3354.66     44.78 o 
  -4   5   1     9469.02     7380.71     98.68 o 
  -3   5   1     2578.72     2446.75     41.88 o 
  -2   5   1       38.62       22.43      6.85 o 
  -1   5   1      629.75      318.33     11.17 o 
   0   5   1      123.92      134.04      8.94 o 
   1   5   1     1148.54     1147.41     20.15 o 
   2   5   1       80.57      237.91     12.62 o 
   3   5   1     1417.73     1660.02     27.95 o 
   4   5   1      252.36      124.36      9.11 o 
   5   5   1     4450.91     4511.66     70.89 o 
   6   5   1     1580.76     1640.53     26.06 o 
   7   5   1        0.77       -8.12      8.12 o 
   8   5   1      634.66      691.40     19.55 o 
   9   5   1     4088.79     4680.33     83.93 o 
  10   5   1      967.95      937.49     28.68 o 
  11   5   1        5.61        2.39     13.82 o 
  12   5   1      203.91      223.75     15.71 o 
  13   5   1      444.60      447.98     56.99 o 
  14   5   1        0.41      -30.83     51.17 o 
  15   5   1     1103.91     1221.06    101.73 o 
 -17   6   1      481.58      515.58     58.91 o 
 -16   6   1      152.81      211.02     88.42 o 
 -15   6   1       91.06      104.37     24.16 o 
 -14   6   1      172.45      229.72     24.18 o 
 -13   6   1      204.02      232.15     19.62 o 
 -12   6   1       10.55       34.77     18.82 o 
 -11   6   1        7.43       -5.93     17.98 o 
 -10   6   1     7284.85     8477.33    177.03 o 
  -9   6   1      103.59      115.00     12.87 o 
  -8   6   1       67.60        6.91      8.12 o 
  -7   6   1      911.67     1027.60     17.37 o 
  -6   6   1    14912.00    15021.42    206.47 o 
  -5   6   1    12832.49    12899.58    181.53 o 
  -4   6   1     3331.96     4019.74     57.30 o 
  -3   6   1     3679.32     3373.55     61.66 o 
  -2   6   1      853.74      878.82     13.47 o 
  -1   6   1     3891.76     3313.15     49.93 o 
   0   6   1      611.38      646.02     13.91 o 
   1   6   1      365.39      367.04     11.31 o 
   2   6   1        1.45       22.50      7.24 o 
   3   6   1    15320.08    16158.21    240.10 o 
   4   6   1       78.20       30.60      8.48 o 
   5   6   1     2128.40     2309.94     58.91 o 
   6   6   1      412.40      423.74     13.05 o 
   7   6   1     2619.73     2711.29     41.55 o 
   8   6   1       40.16       54.81      7.37 o 
   9   6   1      514.71      510.15     22.64 o 
  10   6   1      948.51     1029.82     28.52 o 
  11   6   1      890.38      940.93     28.97 o 
  12   6   1       60.32       70.78     17.67 o 
  13   6   1       10.54       25.94     10.74 o 
  14   6   1       52.32       49.88     80.11 o 
  15   6   1      286.91      110.34     98.25 o 
 -17   7   1       63.95       36.60     53.35 o 
 -16   7   1      172.54      110.96     49.88 o 
 -15   7   1      337.46      356.13     49.18 o 
 -14   7   1       14.48       68.34     31.73 o 
 -13   7   1      155.16      130.36     27.17 o 
 -12   7   1     1516.08     1365.64     47.29 o 
 -11   7   1       40.04       20.82     15.31 o 
 -10   7   1      189.81      191.52     21.36 o 
  -9   7   1      327.42      258.24     18.87 o 
  -8   7   1    11312.63    12296.83    209.85 o 
  -7   7   1     2219.12     2579.34     40.36 o 
  -6   7   1       52.85       75.42     14.33 o 
  -5   7   1      222.20      153.96     14.62 o 
  -4   7   1     2027.97     1867.32     33.19 o 
  -3   7   1      256.32      254.71     13.53 o 
  -2   7   1     2441.04     2122.35     38.41 o 
  -1   7   1     4575.04     4419.61     58.27 o 
   0   7   1      462.00      435.54     14.79 o 
   1   7   1       86.15       68.80      9.66 o 
   2   7   1      220.81      213.29     10.74 o 
   3   7   1      321.76      321.36     11.99 o 
   4   7   1        4.63       19.06      9.51 o 
   5   7   1     3566.56     3558.93     54.28 o 
   6   7   1      186.87      280.76     28.76 o 
   7   7   1       75.00      113.47     11.35 o 
   8   7   1      925.19      861.90     28.41 o 
   9   7   1      976.59      707.81     62.46 o 
  10   7   1      853.03      827.60     29.60 o 
  11   7   1      447.52      358.87     37.05 o 
  12   7   1      706.65      712.29     56.02 o 
  13   7   1      501.63      504.11     33.97 o 
  14   7   1        0.44       -7.45     89.93 o 
 -16   8   1        0.32       13.05     67.26 o 
 -15   8   1        4.49      -41.57     41.57 o 
 -14   8   1      170.30      188.27     46.84 o 
 -12   8   1      555.16      595.95     36.04 o 
 -11   8   1      244.60      185.62     24.70 o 
 -10   8   1     1184.73     1135.10     37.77 o 
  -9   8   1       69.25       66.61     18.11 o 
  -8   8   1       84.55       66.71     10.91 o 
  -7   8   1      140.28      150.52     10.83 o 
  -6   8   1     2200.04     2319.34     60.21 o 
  -5   8   1     1511.94     1459.05     35.43 o 
  -4   8   1     2025.65     1910.74     55.15 o 
  -3   8   1      458.76      406.92     16.75 o 
  -2   8   1     2454.78     2610.73     51.36 o 
  -1   8   1       86.98       73.24     10.97 o 
   0   8   1     1193.26     1108.28     26.09 o 
   1   8   1     2049.47     2380.58     39.60 o 
   2   8   1       11.96       24.33      9.40 o 
   3   8   1     1387.64     1593.28     32.32 o 
   4   8   1      181.27      217.06     13.95 o 
   5   8   1      805.85      881.97     21.52 o 
   6   8   1     1668.38     1699.83     51.45 o 
   7   8   1      629.05      599.46     22.14 o 
   8   8   1       68.59       76.81     13.15 o 
   9   8   1      121.13      104.10     12.75 o 
  10   8   1      288.17      329.26     23.66 o 
  11   8   1      715.87      596.77     43.17 o 
  12   8   1      226.43      268.42     32.94 o 
  13   8   1        0.03      -16.03     27.14 o 
 -16   9   1      101.40       35.37     64.95 o 
 -15   9   1      212.76      215.93     53.85 o 
 -14   9   1      136.70      217.66     95.23 o 
 -13   9   1        1.74      -15.29     31.32 o 
 -12   9   1     2592.64     2293.64     91.00 o 
 -11   9   1        2.38      -22.82     22.82 o 
 -10   9   1       12.30       24.03     18.90 o 
  -9   9   1      152.59      141.43     18.03 o 
  -8   9   1     1085.63     1070.99     28.50 o 
  -7   9   1      156.04      161.27     11.89 o 
  -6   9   1      919.55      825.15     30.96 o 
  -5   9   1      256.03      180.28     19.67 o 
  -4   9   1     3961.47     3889.89     82.55 o 
  -3   9   1     3327.89     3617.64     78.32 o 
  -2   9   1     3570.69     2909.67    135.42 o 
  -1   9   1        9.61        3.37      5.18 o 
   0   9   1     3312.06     3472.52     81.68 o 
   1   9   1     6330.26     6505.19    114.09 o 
   2   9   1       44.77       67.53     15.01 o 
   3   9   1      120.20      169.88     14.83 o 
   4   9   1      428.48      456.30     27.79 o 
   5   9   1     1644.16     1678.74     44.14 o 
   6   9   1      358.07      364.29     25.55 o 
   7   9   1        2.36       11.28     13.08 o 
   8   9   1     2146.11     2171.95     55.95 o 
   9   9   1     2522.67     2571.79     64.16 o 
  10   9   1       16.73       39.46     28.33 o 
  11   9   1        5.62       -2.18     43.08 o 
  12   9   1       59.63       35.56     30.44 o 
  13   9   1      773.14      787.67     57.36 o 
 -15  10   1       62.21       81.51     57.57 o 
 -14  10   1      383.12      471.77     59.53 o 
 -13  10   1      701.00      812.88     62.09 o 
 -12  10   1     1077.94     1054.55     83.25 o 
 -11  10   1       15.77      -20.90     20.90 o 
 -10  10   1     1198.95     1059.82     45.47 o 
  -9  10   1        9.70       53.66     30.11 o 
  -8  10   1      370.22      410.64     24.39 o 
  -7  10   1      272.94      259.66     13.09 o 
  -6  10   1       49.28       68.31     14.41 o 
  -5  10   1     1103.28     1110.13     40.20 o 
  -4  10   1       74.08       31.68     17.91 o 
  -3  10   1      468.77      291.72     49.88 o 
  -2  10   1     6278.41     6578.89    130.55 o 
  -1  10   1      552.97      518.86     13.02 o 
   0  10   1     1689.59     1707.24     37.77 o 
   1  10   1      134.48      139.63     13.81 o 
   2  10   1      309.76      189.73     21.16 o 
   3  10   1     3012.05     3146.01     83.00 o 
   4  10   1       71.94       72.70     15.36 o 
   5  10   1     2518.83     2613.60     63.84 o 
   6  10   1       10.21       -9.53     16.76 o 
   7  10   1      337.74      330.17     27.93 o 
   8  10   1      138.95      103.25     21.30 o 
   9  10   1        6.96      -15.22     28.28 o 
  10  10   1       51.12       39.99     40.45 o 
  11  10   1      744.46      723.91     63.26 o 
  12  10   1       15.68       53.38     39.12 o 
 -15  11   1      527.94      607.28    153.42 o 
 -14  11   1      824.91     1172.33    117.14 o 
 -13  11   1       29.33      -15.76     52.90 o 
 -12  11   1      710.97      712.05     51.01 o 
 -11  11   1      102.06       85.13     29.57 o 
 -10  11   1      671.58      619.98     37.43 o 
  -9  11   1      185.42      199.07     24.41 o 
  -8  11   1      958.54      738.12     35.39 o 
  -7  11   1      668.25      761.34     29.97 o 
  -6  11   1      107.49       60.65     18.16 o 
  -5  11   1      825.01      777.40     38.83 o 
  -4  11   1      814.19      785.04     33.26 o 
  -3  11   1       38.53       44.01     14.68 o 
  -2  11   1      920.72      788.42     32.62 o 
  -1  11   1      114.99      134.35     17.57 o 
   0  11   1     1300.40     1270.32     32.46 o 
   1  11   1     1397.75     1318.14     35.01 o 
   2  11   1       77.40      133.74     15.66 o 
   3  11   1     2145.56     2319.75     57.45 o 
   4  11   1        0.43       10.36     17.06 o 
   5  11   1       81.76       80.86     17.00 o 
   6  11   1       53.39       62.92     22.31 o 
   7  11   1        1.11       -0.04     27.31 o 
   8  11   1      341.31      251.99     31.97 o 
   9  11   1     1616.76     1683.16     75.99 o 
  10  11   1        4.77      -12.13     35.39 o 
  11  11   1      112.17       89.26     45.89 o 
 -14  12   1      164.33      179.63     86.55 o 
 -13  12   1      244.59      265.26     65.17 o 
 -12  12   1      754.37      678.81     65.41 o 
 -11  12   1       57.31        6.05     36.94 o 
 -10  12   1     1151.11     1108.90     53.51 o 
  -9  12   1      311.50      320.00     28.36 o 
  -8  12   1      406.75      317.98     29.94 o 
  -7  12   1      199.70      192.61     15.58 o 
  -6  12   1      888.66      857.42     55.20 o 
  -5  12   1        9.66       16.17     16.01 o 
  -4  12   1     1583.17     1520.64     62.54 o 
  -3  12   1      713.10      732.73     43.85 o 
  -2  12   1     1874.22     1919.76     66.63 o 
  -1  12   1      860.79      776.36     35.90 o 
   0  12   1       13.53       17.77     22.80 o 
   1  12   1     1696.72     1716.99     49.61 o 
   2  12   1      392.16      344.13     27.63 o 
   3  12   1     1708.13     1825.57     60.34 o 
   4  12   1        1.36       13.91     17.34 o 
   5  12   1     1391.46     1293.74     44.71 o 
   6  12   1       15.47       -6.80     25.12 o 
   7  12   1     3278.50     3670.40    129.50 o 
   8  12   1      232.57      191.12     84.64 o 
   9  12   1      313.54      176.94     46.74 o 
  10  12   1      145.11      172.50     43.20 o 
 -13  13   1       41.44       48.37     90.69 o 
 -12  13   1      452.47      587.98    107.32 o 
 -11  13   1        2.46      -27.07     40.35 o 
 -10  13   1      298.64      291.57     42.10 o 
  -9  13   1      514.10      427.99     37.86 o 
  -8  13   1     1140.43     1143.46     52.45 o 
  -7  13   1      493.46      404.58     29.12 o 
  -6  13   1      201.15      183.16     27.73 o 
  -5  13   1        9.71        9.30     11.32 o 
  -4  13   1      835.62      879.00     43.79 o 
  -3  13   1        7.87       36.96     45.09 o 
  -2  13   1      520.74      486.23     41.13 o 
  -1  13   1      849.28      772.15     43.18 o 
   0  13   1      331.26      370.88     37.69 o 
   1  13   1      854.11      823.98     54.76 o 
   2  13   1        0.73        3.89     17.87 o 
   3  13   1     1215.44     1127.02     67.47 o 
   4  13   1      639.93      622.39     47.34 o 
   5  13   1      578.43      561.29     43.55 o 
   6  13   1       86.94       -0.70     69.53 o 
   7  13   1       28.53        4.75     73.31 o 
   8  13   1       39.51       16.23     45.77 o 
   9  13   1      694.67      714.75     77.84 o 
 -12  14   1      115.28      166.27    114.87 o 
 -11  14   1      280.35      119.41    101.27 o 
 -10  14   1      335.89      361.31     84.64 o 
  -9  14   1      321.17      302.91     58.52 o 
  -8  14   1     1385.26     1390.72    125.46 o 
  -7  14   1       65.04       61.03     46.68 o 
  -6  14   1      523.66      496.70     40.40 o 
  -5  14   1      129.93      113.93     23.16 o 
  -4  14   1      964.14      934.15     92.26 o 
  -3  14   1      177.16      209.86     43.05 o 
  -2  14   1      862.18      850.32     54.39 o 
  -1  14   1        7.40       11.47     22.45 o 
   0  14   1       34.73       58.64     23.14 o 
   1  14   1      182.61      129.06     25.91 o 
   2  14   1       30.05       92.52     29.30 o 
   3  14   1      580.05      641.06     50.11 o 
   4  14   1        3.39       30.10     35.43 o 
   5  14   1        4.27       12.13     38.47 o 
   6  14   1       50.69       10.98     39.94 o 
   7  14   1     1106.10     1080.69     78.44 o 
 -10  15   1       33.94       51.39    125.46 o 
  -9  15   1      102.96       91.89     67.16 o 
  -8  15   1      794.19      877.09     78.90 o 
  -7  15   1      248.89      165.68     53.56 o 
  -6  15   1     1593.69     1963.45     99.93 o 
  -5  15   1      209.55      206.00     37.33 o 
  -4  15   1      808.43      755.66     46.93 o 
  -3  15   1      822.36      737.54     47.26 o 
  -2  15   1      716.85      804.12     52.37 o 
  -1  15   1      894.30      938.42     58.60 o 
   0  15   1      168.61      187.95     33.43 o 
   1  15   1       64.23       41.66     40.06 o 
   2  15   1       94.14       47.54     39.42 o 
   3  15   1      191.59      124.79     43.47 o 
   4  15   1      127.36      193.39     50.56 o 
   5  15   1     1237.52     1265.10     89.18 o 
   6  15   1        1.71       13.29     53.41 o 
  -8  16   1      444.28      424.01     83.49 o 
  -7  16   1      127.25       81.22     68.78 o 
  -6  16   1      593.41      663.45     78.80 o 
  -5  16   1       92.74       63.10     76.33 o 
  -4  16   1      478.42      496.13     75.90 o 
  -3  16   1       99.46       74.09     47.04 o 
  -2  16   1      578.50      533.64     51.04 o 
  -1  16   1      120.43       64.41     42.26 o 
   0  16   1       18.13       50.50     39.52 o 
   1  16   1      108.13      116.10     41.38 o 
   2  16   1      215.18      252.85     55.45 o 
   3  16   1      250.88      295.59     65.41 o 
  -5  17   1      144.74      181.80     86.40 o 
  -4  17   1      336.36      387.15    124.70 o 
  -3  17   1      436.56      424.29     85.26 o 
  -2  17   1      273.15      314.23     77.43 o 
  -1  17   1       31.44      -61.62     61.62 o 
   0 -18   2      368.08      317.03     89.93 o 
   1 -18   2      106.02      114.91     72.55 o 
   2 -18   2       68.28       -9.98     81.23 o 
   3 -18   2       91.58      219.41     69.87 o 
   4 -18   2      264.26      206.97     65.68 o 
  -4 -17   2       48.14      136.18     56.99 o 
  -3 -17   2        0.38        9.84     45.92 o 
  -2 -17   2       24.57       54.83     42.86 o 
  -1 -17   2        0.13       20.38     44.00 o 
   0 -17   2       30.09       -8.23     38.25 o 
   1 -17   2        6.77      -45.94     45.94 o 
   2 -17   2      169.63      175.90     65.42 o 
   3 -17   2       46.56       34.45     70.44 o 
   4 -17   2       84.41      167.78     68.76 o 
   5 -17   2      420.46      467.04    157.20 o 
   6 -17   2      154.62      239.67     73.02 o 
   7 -17   2      458.93      544.85     85.99 o 
  -6 -16   2       59.38        4.01     46.10 o 
  -5 -16   2       33.57      -25.62     57.44 o 
  -4 -16   2      695.12      583.89     56.16 o 
  -3 -16   2       17.44      -12.22     46.70 o 
  -2 -16   2       63.51       47.68     35.54 o 
  -1 -16   2        8.86       13.18     38.30 o 
   0 -16   2      149.22      138.56     34.41 o 
   1 -16   2      283.30      262.92     32.09 o 
   2 -16   2       11.20       24.85     26.80 o 
   3 -16   2       90.73       50.17     28.68 o 
   4 -16   2      220.66      210.41     58.35 o 
   5 -16   2      676.14      622.06     61.45 o 
   6 -16   2      713.52      483.68     66.51 o 
   7 -16   2       28.22      -14.54     54.24 o 
   8 -16   2      239.08      228.61     69.25 o 
   9 -16   2       28.20       24.59     53.47 o 
  -8 -15   2      176.28      157.81     45.57 o 
  -7 -15   2      128.82      173.16     53.31 o 
  -6 -15   2     1342.17     1516.15     97.19 o 
  -5 -15   2      234.04      220.88     43.04 o 
  -4 -15   2       90.71       32.05     49.22 o 
  -3 -15   2       18.15       18.27     28.13 o 
  -2 -15   2     1105.97     1131.94     69.25 o 
  -1 -15   2      161.95      128.09     21.20 o 
   0 -15   2      180.87      154.02     22.43 o 
   1 -15   2      694.46      679.16     41.67 o 
   2 -15   2      118.06      140.86     33.82 o 
   3 -15   2      370.23      328.01     26.62 o 
   4 -15   2        5.15       -1.80     13.74 o 
   5 -15   2       41.53       15.23     24.34 o 
   6 -15   2      178.39      156.94     46.61 o 
   7 -15   2      259.90      244.88     45.77 o 
   8 -15   2      391.86      384.66     52.15 o 
   9 -15   2       28.79      -32.99     68.02 o 
  10 -15   2       51.52       48.37     81.62 o 
  11 -15   2        4.59       40.81    108.83 o 
  -9 -14   2        0.15      -49.88     49.88 o 
  -8 -14   2     1184.88     1187.71    172.31 o 
  -7 -14   2       40.73       55.76     42.32 o 
  -6 -14   2      917.71      868.00     65.45 o 
  -5 -14   2      112.25       99.40     24.65 o 
  -4 -14   2     2781.48     3084.57    142.95 o 
  -3 -14   2        3.35       11.31     23.72 o 
  -2 -14   2       10.29       32.55     17.78 o 
  -1 -14   2       24.74       -1.78     18.99 o 
   0 -14   2      402.42      452.52     24.70 o 
   1 -14   2        4.05       -3.97     21.60 o 
   2 -14   2       40.28       94.72     19.64 o 
   3 -14   2      636.60      611.64     26.88 o 
   4 -14   2      826.99      831.69     27.88 o 
   5 -14   2     1225.56     1067.05     58.47 o 
   6 -14   2      632.76      614.06     59.12 o 
   7 -14   2      593.41      496.85     34.41 o 
   8 -14   2      148.94      102.71     27.23 o 
   9 -14   2       53.16        8.77     25.67 o 
  10 -14   2      553.78      618.10    103.54 o 
  11 -14   2        5.33       84.71     58.98 o 
  12 -14   2      120.49      152.77     66.24 o 
 -11 -13   2        2.27      -13.86     44.28 o 
 -10 -13   2     1472.68     1458.90    104.11 o 
  -9 -13   2       51.70       50.25     32.90 o 
  -8 -13   2      721.11      800.50     52.46 o 
  -7 -13   2       99.93      107.29     26.89 o 
  -6 -13   2     2024.89     2176.13     69.56 o 
  -5 -13   2      150.09      146.55     23.54 o 
  -4 -13   2        1.06        1.09     17.82 o 
  -3 -13   2       37.53       47.56     19.20 o 
  -2 -13   2     5998.56     6709.87    212.13 o 
  -1 -13   2      100.63      111.07     18.52 o 
   0 -13   2       14.10       33.29     23.77 o 
   1 -13   2        0.16      -15.65     15.65 o 
   2 -13   2     1573.54     1475.41     64.11 o 
   3 -13   2     1957.58     1891.94     80.53 o 
   4 -13   2     1035.80     1014.94     33.34 o 
   5 -13   2      194.16      139.68     36.87 o 
   6 -13   2      384.01      326.67     23.92 o 
   7 -13   2        5.65       15.44     21.50 o 
   8 -13   2      403.66      324.48     31.70 o 
   9 -13   2      506.85      471.95     33.93 o 
  10 -13   2        6.60       29.38     36.58 o 
  11 -13   2       46.20       16.44     52.34 o 
  12 -13   2      133.47      170.74     68.77 o 
  13 -13   2      121.99      157.35     76.33 o 
 -12 -12   2      472.03      360.49     54.21 o 
 -11 -12   2       27.83       13.60     37.36 o 
 -10 -12   2       14.32        2.69     37.77 o 
  -9 -12   2      281.28      345.49     45.09 o 
  -8 -12   2       58.02      110.07     39.71 o 
  -7 -12   2        4.32       30.86     18.98 o 
  -6 -12   2        0.78      -15.65     15.65 o 
  -5 -12   2      376.04      399.55     24.35 o 
  -4 -12   2     5859.29     6651.08    139.03 o 
  -3 -12   2       16.43       21.44     14.87 o 
  -2 -12   2       65.24      110.47     19.49 o 
  -1 -12   2       80.96       86.00     14.56 o 
   0 -12   2     3878.77     4220.08     93.65 o 
   1 -12   2      209.36      228.94     25.77 o 
   2 -12   2      420.83      425.64     20.70 o 
   3 -12   2      104.43       98.19     15.12 o 
   4 -12   2     1741.62     1728.44     38.11 o 
   5 -12   2        7.22       15.67     16.62 o 
   6 -12   2       80.25       90.04     17.17 o 
   7 -12   2      258.91      165.57     21.40 o 
   8 -12   2        4.46       17.94     20.55 o 
   9 -12   2     1599.36     1447.80     63.11 o 
  10 -12   2       20.49      -19.11     25.23 o 
  11 -12   2      106.81      215.94     42.71 o 
  12 -12   2        1.06      -15.93     90.69 o 
  13 -12   2      636.63      736.36     69.53 o 
  14 -12   2      120.84      188.87     80.29 o 
 -13 -11   2       72.76       12.87     48.53 o 
 -12 -11   2       95.36      126.82     41.37 o 
 -11 -11   2       78.07      105.52     33.63 o 
 -10 -11   2     2064.72     2206.32    112.47 o 
  -9 -11   2        3.29       16.68     29.66 o 
  -8 -11   2      350.80      391.53     39.71 o 
  -7 -11   2      426.87      435.86     25.15 o 
  -6 -11   2     4341.50     4773.50     96.37 o 
  -5 -11   2      428.62      448.69     20.74 o 
  -4 -11   2       28.70       -4.25     14.67 o 
  -3 -11   2       43.36       32.67     13.85 o 
  -2 -11   2     3655.74     3769.44     69.61 o 
  -1 -11   2      130.69      188.09     18.05 o 
   0 -11   2       72.40       30.02     13.57 o 
   1 -11   2        8.85       10.00     12.94 o 
   2 -11   2     4675.50     4520.03    106.29 o 
   3 -11   2      939.81      963.19     26.01 o 
   4 -11   2        2.88      -14.04     14.04 o 
   5 -11   2      110.04      110.12     20.13 o 
   6 -11   2        6.66       -3.45     15.96 o 
   7 -11   2       27.27        1.06     15.82 o 
   8 -11   2      357.56      328.21     23.61 o 
   9 -11   2      581.98      457.30     28.03 o 
  10 -11   2       82.49       66.53     24.01 o 
  11 -11   2     1001.78     1107.18     71.51 o 
  12 -11   2      682.34      653.67     64.99 o 
  13 -11   2      548.49      571.01     62.99 o 
  14 -11   2        2.71       40.24     58.32 o 
 -13 -10   2      652.21      586.66     98.25 o 
 -12 -10   2       81.39      106.74     37.72 o 
 -11 -10   2       17.08       -0.30     23.37 o 
 -10 -10   2        2.80       24.14     17.79 o 
  -9 -10   2        0.69        8.07     15.51 o 
  -8 -10   2      772.26      793.93     31.51 o 
  -7 -10   2      107.86      167.67     16.26 o 
  -6 -10   2      150.45      138.70     16.67 o 
  -5 -10   2       24.03       17.22     13.36 o 
  -4 -10   2     7757.71     8398.01    147.69 o 
  -3 -10   2       39.38       28.93     12.09 o 
  -2 -10   2     2038.52     2215.69     45.51 o 
  -1 -10   2      391.13      319.29     22.18 o 
   0 -10   2    14830.81    15806.81    242.32 o 
   1 -10   2     1109.08     1040.84     26.85 o 
   2 -10   2       20.57        1.76     11.55 o 
   3 -10   2        5.72       -1.78     16.20 o 
   4 -10   2     1371.36     1243.75     31.36 o 
   5 -10   2      979.42      711.76     24.43 o 
   6 -10   2       47.53       37.07     13.92 o 
   7 -10   2      268.30      273.32     20.23 o 
   8 -10   2     1163.32     1085.74     36.98 o 
   9 -10   2       26.38       23.52     17.08 o 
  10 -10   2       28.41       40.65     22.35 o 
  11 -10   2      427.07      373.50     35.18 o 
  12 -10   2      102.24      112.82     61.15 o 
  13 -10   2      847.50     1001.80     87.49 o 
  14 -10   2      192.42      232.66     59.53 o 
  15 -10   2      346.53      377.68     68.59 o 
 -14  -9   2      217.70      233.79     37.72 o 
 -13  -9   2      169.86      124.28     40.05 o 
 -12  -9   2       39.36       39.14     24.89 o 
 -11  -9   2        2.85        2.61     18.88 o 
 -10  -9   2      278.71      321.22     17.03 o 
  -9  -9   2        3.39        2.11     13.35 o 
  -8  -9   2       64.89       73.12     17.42 o 
  -7  -9   2      199.03      217.18     14.34 o 
  -6  -9   2     7802.90     8716.49    153.90 o 
  -5  -9   2      120.87       92.64     11.86 o 
  -4  -9   2      454.11      634.52     16.87 o 
  -3  -9   2        1.86       -4.71     12.95 o 
  -2  -9   2     5892.70     5191.41     81.88 o 
  -1  -9   2      368.79      449.81     14.70 o 
   0  -9   2       30.64       43.20     13.39 o 
   1  -9   2      302.55      358.36     13.10 o 
   2  -9   2     5607.97     4655.10     78.94 o 
   3  -9   2      539.90      407.46     13.89 o 
   4  -9   2      125.37      143.57     13.97 o 
   5  -9   2       15.23       -6.04     13.15 o 
   6  -9   2      149.61      170.91     16.11 o 
   7  -9   2     6591.74     6762.84    152.04 o 
   8  -9   2        8.81        4.54     15.48 o 
   9  -9   2       23.95       11.52     15.22 o 
  10  -9   2      441.71      424.01     23.98 o 
  11  -9   2     1143.34     1272.25     61.98 o 
  12  -9   2      884.74      854.84     59.30 o 
  13  -9   2       35.73      -18.12     49.28 o 
  14  -9   2        1.44       34.83     47.43 o 
  15  -9   2      214.79      277.49     58.76 o 
 -15  -8   2      179.83      167.02     34.88 o 
 -14  -8   2       98.97      184.40     81.62 o 
 -13  -8   2      101.57       91.17     28.76 o 
 -12  -8   2     1333.74     1358.05     52.62 o 
 -11  -8   2      168.25      148.54     19.47 o 
 -10  -8   2       25.61        8.32     10.48 o 
  -9  -8   2        0.85       19.95     11.23 o 
  -8  -8   2     2521.91     2722.20     44.75 o 
  -7  -8   2       24.13       21.82     12.16 o 
  -6  -8   2     1032.58      970.63     20.42 o 
  -5  -8   2      751.32      730.82     16.92 o 
  -4  -8   2     3935.46     4020.58     51.83 o 
  -3  -8   2     1411.22     1644.96     25.29 o 
  -2  -8   2        2.02        8.29     10.27 o 
  -1  -8   2      284.33      213.82     14.53 o 
   0  -8   2    13917.43    13750.82    212.37 o 
   1  -8   2      261.34      156.16     13.05 o 
   2  -8   2       68.87       43.59      9.80 o 
   3  -8   2      867.89      909.13     17.28 o 
   4  -8   2    13756.74    14953.15    207.67 o 
   5  -8   2     4823.94     4448.42     75.03 o 
   6  -8   2     2111.40     2118.11     43.88 o 
   7  -8   2     3884.25     3918.15     85.13 o 
   8  -8   2       10.70       16.22     14.00 o 
   9  -8   2      628.92      632.83     25.57 o 
  10  -8   2      746.42      723.74     33.28 o 
  11  -8   2       27.25       -2.10     19.42 o 
  12  -8   2       56.72       43.73     21.45 o 
  13  -8   2     1171.27     1286.45     69.15 o 
  14  -8   2      187.45      207.69     46.86 o 
  15  -8   2       12.40       65.52     50.80 o 
  16  -8   2        6.66      -47.57     54.45 o 
 -15  -7   2      198.56      191.11     54.41 o 
 -14  -7   2      403.46      347.01     64.24 o 
 -13  -7   2       11.08        8.82     29.16 o 
 -12  -7   2        4.44       23.55     14.67 o 
 -11  -7   2      456.13      487.53     23.71 o 
 -10  -7   2     2286.33     2269.61     35.38 o 
  -9  -7   2      328.15      310.49     18.68 o 
  -8  -7   2     3364.11     3741.13     55.90 o 
  -7  -7   2      327.55      478.91     18.85 o 
  -6  -7   2     9013.68     9554.43    144.99 o 
  -5  -7   2       46.98       33.94      9.95 o 
  -4  -7   2      611.61      801.88     17.75 o 
  -3  -7   2     2371.44     2702.25     39.87 o 
  -2  -7   2     1691.85     1687.79     33.15 o 
  -1  -7   2       34.97       -2.90      9.42 o 
   0  -7   2     1390.59     1421.96     36.73 o 
   1  -7   2     1223.38     1366.99     26.43 o 
   2  -7   2     6085.87     5916.12     89.46 o 
   3  -7   2     1118.11     1157.37     23.99 o 
   4  -7   2     1927.85     1662.64     30.98 o 
   5  -7   2    18265.79    18859.45    278.50 o 
   6  -7   2      929.97     1029.35     23.26 o 
   7  -7   2     2649.20     2858.51     52.03 o 
   8  -7   2      538.82      482.08     28.56 o 
   9  -7   2      372.91      370.19     21.34 o 
  10  -7   2      443.84      357.01     22.27 o 
  11  -7   2      732.43      701.12     30.59 o 
  12  -7   2       94.72       85.55     21.63 o 
  13  -7   2      132.91       97.76     22.57 o 
  14  -7   2        7.47       22.81     17.62 o 
  15  -7   2      505.64      499.26     82.38 o 
  16  -7   2      326.98      290.37     53.19 o 
 -16  -6   2      174.58      129.99    101.27 o 
 -15  -6   2      181.19      143.26     26.09 o 
 -14  -6   2      325.07      287.00     36.38 o 
 -13  -6   2       19.10       24.41     19.65 o 
 -12  -6   2     1060.80      910.80     36.79 o 
 -11  -6   2        2.51       -7.41     12.69 o 
 -10  -6   2      259.28      357.99     18.16 o 
  -9  -6   2      219.37      279.43     10.70 o 
  -8  -6   2    17786.65    19276.49    244.22 o 
  -7  -6   2       44.10       10.61      9.83 o 
  -6  -6   2     1167.96     1108.95     22.08 o 
  -5  -6   2     1467.70     1303.11     28.55 o 
  -4  -6   2       23.50       44.57      9.48 o 
  -3  -6   2     1425.02     1422.38     26.47 o 
  -2  -6   2     7593.90     8071.57    129.38 o 
  -1  -6   2        0.89       38.75      8.64 o 
   0  -6   2     3326.00     3612.63     67.63 o 
   1  -6   2      371.02      527.05     14.46 o 
   2  -6   2     1230.01     1288.69     22.92 o 
   3  -6   2     1621.02     1358.39     26.99 o 
   4  -6   2    32211.60    35584.01    473.41 o 
   5  -6   2     6523.29     7258.74     97.16 o 
   6  -6   2      277.37      257.00     11.99 o 
   7  -6   2      156.51       84.10     10.72 o 
   8  -6   2     5721.09     5475.88    102.57 o 
   9  -6   2     1282.84     1298.17     32.92 o 
  10  -6   2      297.48      265.73     13.87 o 
  11  -6   2      896.81      758.75     25.40 o 
  12  -6   2        0.62       12.11     18.93 o 
  13  -6   2     1400.24     1450.36     49.55 o 
  14  -6   2       13.58        6.75     27.98 o 
  15  -6   2      192.60      193.46     32.45 o 
  16  -6   2        3.76       19.89     47.61 o 
 -16  -5   2      250.35      382.41     90.69 o 
 -15  -5   2      330.09      385.43     90.69 o 
 -14  -5   2      478.94      444.54     17.15 o 
 -13  -5   2       65.21       73.69     13.50 o 
 -12  -5   2     1056.11     1028.31     29.20 o 
 -11  -5   2      207.13      213.10     12.98 o 
 -10  -5   2     5201.28     5352.80     80.68 o 
  -9  -5   2       17.47       16.52      5.82 o 
  -8  -5   2      528.93      468.06     13.34 o 
  -7  -5   2     1486.41     1572.32     25.88 o 
  -6  -5   2     9836.84     9524.83    121.93 o 
  -5  -5   2      825.63      674.11     19.15 o 
  -4  -5   2     1809.05     1917.78     40.95 o 
  -3  -5   2     3735.48     3701.91     66.08 o 
  -2  -5   2      128.60       10.78      8.91 o 
  -1  -5   2      240.53       92.60      9.33 o 
   0  -5   2      700.15      711.37     17.16 o 
   1  -5   2       83.26       93.42      8.47 o 
   2  -5   2    32577.66    30802.98    575.95 o 
   3  -5   2     5759.88     5965.79     90.24 o 
   4  -5   2     4678.67     4609.94     58.16 o 
   5  -5   2    18017.21    18242.67    194.16 o 
   6  -5   2     7013.09     7640.62     87.51 o 
   7  -5   2       54.37       31.77      8.78 o 
   8  -5   2     1492.98     1391.08     27.33 o 
   9  -5   2       44.65       60.65      8.36 o 
  10  -5   2      448.75      373.17     14.28 o 
  11  -5   2      889.23      879.06     25.88 o 
  12  -5   2        9.23       12.90     15.89 o 
  13  -5   2        1.63      -17.19     17.19 o 
  14  -5   2       90.47       90.61     21.01 o 
  15  -5   2      823.61      926.60     49.19 o 
  16  -5   2       62.74       39.51     27.97 o 
 -17  -4   2     1404.95     1550.81    154.17 o 
 -16  -4   2       15.87      -22.67     87.67 o 
 -15  -4   2      455.68      385.43     78.60 o 
 -14  -4   2     1813.62     2065.49     72.85 o 
 -13  -4   2      870.61      926.68     27.02 o 
 -12  -4   2     1258.29     1361.03     33.35 o 
 -11  -4   2     1030.58      979.16     24.67 o 
 -10  -4   2      198.70      168.77     15.92 o 
  -9  -4   2       66.36       64.67     15.89 o 
  -8  -4   2    11142.77    12025.14    147.06 o 
  -7  -4   2      112.01       86.34      9.62 o 
  -6  -4   2       99.18       90.86      8.49 o 
  -5  -4   2     1599.43     1873.29     30.15 o 
  -4  -4   2      179.98      127.28      9.20 o 
  -3  -4   2      810.56      886.03     16.48 o 
  -2  -4   2    14430.59    14755.04    300.23 o 
  -1  -4   2      666.06      646.04     14.55 o 
   0  -4   2     1618.73     1342.17     20.08 o 
   1  -4   2      685.47      859.60     19.69 o 
   2  -4   2    80472.77    82999.22   1467.60 o 
   3  -4   2     9563.20    10297.13    277.83 o 
   4  -4   2      420.01      309.76     11.37 o 
   5  -4   2      107.21      183.45      9.37 o 
   6  -4   2      555.79      568.34     12.71 o 
   7  -4   2     1445.63     1479.74     20.55 o 
   8  -4   2     4012.38     4063.14     58.25 o 
   9  -4   2     1322.10     1235.84     23.28 o 
  10  -4   2     3318.81     3415.33     55.15 o 
  11  -4   2     1049.04     1054.85     32.92 o 
  12  -4   2       65.88       49.72     15.70 o 
  13  -4   2     2734.32     3251.44     75.23 o 
  14  -4   2        9.36        1.22     17.67 o 
  15  -4   2      554.21      463.14     31.38 o 
  16  -4   2       54.80      118.95    124.70 o 
  17  -4   2      132.40       63.48    116.39 o 
 -17  -3   2       42.88      158.71     92.20 o 
 -16  -3   2      750.31      787.50    101.27 o 
 -14  -3   2     1131.93     1195.33     84.51 o 
 -13  -3   2      471.90      491.59     27.47 o 
 -12  -3   2      423.21      453.17     16.38 o 
 -11  -3   2      593.84      629.42     19.81 o 
 -10  -3   2     2393.47     2518.12     40.63 o 
  -9  -3   2     1031.65     1134.80     20.79 o 
  -8  -3   2     1832.31     1926.03     27.44 o 
  -7  -3   2       16.43       12.61      6.36 o 
  -6  -3   2      305.77      201.60      7.82 o 
  -5  -3   2      803.17      921.33     16.65 o 
  -4  -3   2      589.12      459.87     13.73 o 
  -3  -3   2     4408.15     3498.59     66.86 o 
  -2  -3   2    17328.54    18441.79    355.23 o 
  -1  -3   2      627.53     1040.68     24.00 o 
   0  -3   2    17591.84    17962.31    321.67 o 
   1  -3   2      291.05      612.57     14.16 o 
   2  -3   2    14038.86    13828.43    296.84 o 
   3  -3   2      359.38      259.71     11.61 o 
   4  -3   2     3409.07     3741.62     56.87 o 
   5  -3   2      249.72      320.33     13.28 o 
   6  -3   2     3771.92     3852.59     44.08 o 
   7  -3   2      220.64      340.20      9.36 o 
   8  -3   2     1187.15     1275.11     19.97 o 
   9  -3   2      748.07      693.79     17.73 o 
  10  -3   2     2921.80     2844.85     64.68 o 
  11  -3   2     2161.27     2165.71     53.59 o 
  12  -3   2      296.81      344.31     17.31 o 
  13  -3   2     1151.21     1246.34     30.20 o 
  14  -3   2       31.17       46.25     12.75 o 
  15  -3   2       67.39       86.16     45.25 o 
  16  -3   2        4.68      -27.88    121.68 o 
  17  -3   2       98.50      116.39    111.85 o 
 -17  -2   2     1136.92     1315.01    140.57 o 
 -16  -2   2       12.85        5.60     35.92 o 
 -15  -2   2     1325.94     1372.57     88.02 o 
 -14  -2   2      509.12      507.91     15.26 o 
 -13  -2   2     2212.27     2321.03     41.92 o 
 -12  -2   2     4233.58     4575.72     71.41 o 
 -11  -2   2        1.48       13.66      9.80 o 
 -10  -2   2        4.38        8.39      8.55 o 
  -9  -2   2      195.50      273.20      9.90 o 
  -8  -2   2     2728.47     2504.52     35.13 o 
  -7  -2   2     1064.32     1124.99     15.34 o 
  -6  -2   2     1142.66     1537.15     18.37 o 
  -5  -2   2      475.77      333.14      9.40 o 
  -4  -2   2    12132.73    11413.43    203.72 o 
  -3  -2   2     2566.18     2157.20     33.16 o 
  -2  -2   2        8.50      275.01      8.69 o 
  -1  -2   2      271.80       51.32      8.46 o 
   0  -2   2    31652.22    16028.04   1206.18 o 
   1  -2   2       91.80       86.68      7.29 o 
   2  -2   2    43068.43    37339.15    783.62 o 
   3  -2   2     1128.69     1645.05     32.94 o 
   4  -2   2       19.74       18.13      5.93 o 
   5  -2   2        2.78       61.92      5.15 o 
   6  -2   2      234.91      318.51      7.66 o 
   7  -2   2     1663.94     1762.85     25.97 o 
   8  -2   2     3519.78     3536.98     49.89 o 
   9  -2   2     4137.21     4031.83     65.71 o 
  10  -2   2     3140.81     3353.49     60.11 o 
  11  -2   2     1431.02     1397.82     28.79 o 
  12  -2   2       94.55      108.08     11.60 o 
  13  -2   2     4479.60     4896.65    164.74 o 
  14  -2   2      248.17      252.02     45.36 o 
  15  -2   2      130.63      182.97     62.46 o 
  16  -2   2       92.64       84.21     64.31 o 
 -17  -1   2       11.49      -10.21     57.11 o 
 -16  -1   2       33.28       15.71     41.88 o 
 -15  -1   2     1429.78     1394.06     28.71 o 
 -14  -1   2      359.18      344.39     28.21 o 
 -13  -1   2     1287.53     1413.83     28.34 o 
 -12  -1   2      316.61      361.92     21.86 o 
 -11  -1   2     1230.32     1253.86     29.40 o 
 -10  -1   2     1164.06     1154.60     30.70 o 
  -9  -1   2      276.40      346.40     10.44 o 
  -8  -1   2     2849.82     2973.02     63.37 o 
  -7  -1   2     1348.14     1238.52     17.91 o 
  -6  -1   2     3714.19     2663.78     30.94 o 
  -5  -1   2       89.43       46.48      5.28 o 
  -4  -1   2    10759.04    12549.58    204.60 o 
  -3  -1   2     4821.87     4711.19     79.73 o 
  -2  -1   2     5587.41     9540.49    256.60 o 
  -1  -1   2     1824.58      549.46     20.12 o 
   0  -1   2    17276.12    12093.01   1890.14 o 
   2  -1   2     4385.49     7136.58    167.98 o 
   3  -1   2      897.04      842.84     16.01 o 
   4  -1   2      576.53      946.04     12.29 o 
   5  -1   2      229.02      146.29      7.06 o 
   6  -1   2     1740.59     1647.93     29.28 o 
   7  -1   2     2396.10     2591.72     38.99 o 
   8  -1   2     1932.32     1988.81     37.07 o 
   9  -1   2     1037.38     1042.78     16.14 o 
  10  -1   2     2366.42     2514.70     36.73 o 
  11  -1   2     2464.36     2447.58     81.76 o 
  12  -1   2        4.76       14.08     26.92 o 
  13  -1   2     2883.14     3432.79    154.88 o 
  14  -1   2      196.02      285.42     46.88 o 
  15  -1   2      679.62      698.60     76.14 o 
  16  -1   2      610.20      807.31     89.24 o 
 -17   0   2       22.53       43.26     99.00 o 
 -16   0   2      163.77      156.12     17.76 o 
 -15   0   2        0.99       79.81     40.24 o 
 -14   0   2       32.89       35.49     12.75 o 
 -13   0   2      975.69     1083.41     34.76 o 
 -12   0   2     3278.72     3421.94     73.30 o 
 -11   0   2      259.19      268.83     19.48 o 
 -10   0   2      110.09      113.69     10.01 o 
  -9   0   2      168.21      204.58      8.43 o 
  -8   0   2     2762.04     2726.96     30.38 o 
  -7   0   2       11.01       23.07      7.56 o 
  -6   0   2     4885.66     5545.43     66.01 o 
  -5   0   2        3.75       -6.05      6.05 o 
  -4   0   2    27178.13    22488.89    347.55 o 
  -3   0   2     5273.20     6604.32     97.46 o 
  -2   0   2      227.57       72.67      8.99 o 
   0   0   2    67904.05    24980.70   2360.98 o 
   1   0   2      946.19      474.55     68.77 o 
   2   0   2      170.99       53.68      8.73 o 
   3   0   2    12126.65    12284.26    199.07 o 
   4   0   2     3072.05     2765.06     66.10 o 
   5   0   2     1786.21     2347.59     45.82 o 
   6   0   2      773.17      737.37     16.38 o 
   7   0   2      304.67      304.08     10.46 o 
   8   0   2       11.42      -14.18     14.18 o 
   9   0   2      646.55      549.98     23.12 o 
  10   0   2       58.13       14.06     20.51 o 
  11   0   2     1901.42     2047.04     65.15 o 
  12   0   2        6.46       10.09     26.38 o 
  13   0   2      764.06      751.10     54.01 o 
  14   0   2      926.78      967.22     76.33 o 
  15   0   2       93.32       12.94     54.01 o 
  16   0   2      224.77      140.71     69.53 o 
 -18   1   2       83.30       54.57     70.35 o 
 -17   1   2      131.88       61.64     43.90 o 
 -16   1   2        1.96       11.58     19.20 o 
 -15   1   2     1139.15     1271.24     39.49 o 
 -14   1   2      133.50       97.28     22.12 o 
 -13   1   2        0.23       15.54     12.50 o 
 -12   1   2      775.16      824.10     26.35 o 
 -11   1   2     1058.06     1233.36     26.38 o 
 -10   1   2      906.94      856.17     16.35 o 
  -9   1   2        1.92        8.86      6.22 o 
  -8   1   2       16.80       35.58      6.67 o 
  -7   1   2     5013.61     4593.00     54.04 o 
  -6   1   2     4424.55     4323.29     51.21 o 
  -5   1   2      655.51      688.30     11.98 o 
  -4   1   2      841.79     1462.29     20.22 o 
  -3   1   2      199.56      770.75     13.76 o 
  -2   1   2    21728.13    22720.67    419.35 o 
  -1   1   2     1895.90     1159.95     23.34 o 
   0   1   2     2640.87     3386.06     66.80 o 
   1   1   2      316.36      410.28     11.27 o 
   2   1   2   139246.06   144589.75   3822.93 o 
   3   1   2    10601.44    10931.13    207.49 o 
   4   1   2     1273.41     1128.55     21.27 o 
   5   1   2      783.03      602.73     21.27 o 
   6   1   2     3038.14     2792.10     65.72 o 
   7   1   2     2220.85     2215.84     57.74 o 
   8   1   2     1172.62     1149.47     43.99 o 
   9   1   2       70.78       39.02     28.36 o 
  10   1   2      284.58      232.74     23.17 o 
  11   1   2     2252.33     2384.44     80.95 o 
  12   1   2       24.13       51.90     29.89 o 
  13   1   2     1188.90     1276.44     73.38 o 
  14   1   2      214.49      143.44     88.42 o 
  15   1   2     1918.87     1957.78    136.61 o 
  16   1   2      559.97      546.56    117.90 o 
 -18   2   2       44.73       59.07     28.28 o 
 -17   2   2      761.35      772.60     40.12 o 
 -16   2   2      294.66      292.93     29.99 o 
 -15   2   2      263.98      224.62     20.21 o 
 -14   2   2        2.90       29.70     16.57 o 
 -13   2   2       42.93        9.70     16.40 o 
 -12   2   2        1.23       79.28     14.33 o 
 -11   2   2     1131.04      863.72     16.39 o 
 -10   2   2      276.79      263.38      9.92 o 
  -9   2   2     2784.82     2837.87     35.07 o 
  -8   2   2     1597.00     1781.76     22.43 o 
  -7   2   2        3.38       -6.82      6.82 o 
  -6   2   2     9539.23    11049.48    132.81 o 
  -5   2   2     3580.47     3751.18     47.34 o 
  -4   2   2    12442.16     9999.07    135.74 o 
  -3   2   2     9106.91    11344.97    165.26 o 
  -2   2   2    17601.53    19005.46    311.57 o 
  -1   2   2     4411.86     3956.94     59.97 o 
   0   2   2    29641.97    23745.82    464.96 o 
   1   2   2     2202.58     2650.83     41.90 o 
   2   2   2    59231.94    60304.17   1277.71 o 
   3   2   2     2845.18     2475.70     42.22 o 
   4   2   2    19408.16    19028.57    271.77 o 
   5   2   2     3848.58     4325.59     67.30 o 
   6   2   2      105.60      117.62     10.10 o 
   7   2   2     2240.68     2504.76     44.57 o 
   8   2   2      376.85      284.23     15.88 o 
   9   2   2     2000.70     1446.14     74.01 o 
  10   2   2      221.49      194.15     23.44 o 
  11   2   2     1317.46     1397.36     53.20 o 
  12   2   2       36.10       26.43     30.01 o 
  13   2   2      385.01      433.23    114.87 o 
  14   2   2      212.28      262.23     58.16 o 
  15   2   2     1662.77     1597.99    116.37 o 
  16   2   2      411.83      419.32     72.58 o 
 -17   3   2      215.11      183.43     40.81 o 
 -16   3   2      342.90      434.23     50.69 o 
 -15   3   2      810.25      895.18     34.35 o 
 -14   3   2      309.17      342.98     23.42 o 
 -13   3   2        7.30       14.69      8.37 o 
 -12   3   2       26.79       83.14     12.14 o 
 -11   3   2      432.70      495.27     14.34 o 
 -10   3   2       43.28       85.33     10.31 o 
  -9   3   2      490.45      455.43     13.04 o 
  -8   3   2      176.88      118.15     10.15 o 
  -7   3   2      793.62      724.82     13.11 o 
  -6   3   2     8423.64     9501.34    109.61 o 
  -5   3   2      328.30      496.71     10.43 o 
  -4   3   2    15774.84    15046.35    202.38 o 
  -3   3   2     8521.08    10367.96    144.11 o 
  -2   3   2     1674.54     2025.25     29.69 o 
  -1   3   2      640.54      748.40     22.75 o 
   0   3   2     2465.08     1878.23     34.18 o 
   1   3   2     2477.17     2753.27     46.02 o 
   2   3   2    34302.15    33275.46    645.71 o 
   3   3   2      275.10      221.35      8.69 o 
   4   3   2     8613.93     9201.90    123.58 o 
   5   3   2      929.64     1127.99     17.48 o 
   6   3   2     2604.91     2124.40     37.41 o 
   7   3   2      826.44      689.74     15.01 o 
   8   3   2       41.56       78.26      8.62 o 
   9   3   2        6.31       17.91      7.24 o 
  10   3   2      179.52      178.03      7.52 o 
  11   3   2      571.76      575.08     34.10 o 
  12   3   2       19.15       15.12     40.61 o 
  13   3   2     1152.96     1108.98    120.92 o 
  14   3   2       81.96       78.77     50.76 o 
  15   3   2      335.55      356.36     67.86 o 
 -17   4   2     1065.94     1094.49     65.97 o 
 -16   4   2      147.11      138.50     43.71 o 
 -15   4   2      923.31     1015.84     48.92 o 
 -14   4   2      158.03      171.96     18.03 o 
 -13   4   2       21.64       54.68     11.77 o 
 -12   4   2        0.82       32.87     11.55 o 
 -11   4   2      397.05      410.65     19.72 o 
 -10   4   2      490.65      429.39     16.45 o 
  -9   4   2      494.99      422.71     20.42 o 
  -8   4   2       73.57       35.51      7.89 o 
  -7   4   2     1461.66     1285.69     19.00 o 
  -6   4   2     3124.82     3742.65     44.03 o 
  -5   4   2        6.72       79.90      9.10 o 
  -4   4   2    15432.70    14111.82    188.78 o 
  -3   4   2      117.87      240.17     13.77 o 
  -2   4   2      828.39     1352.69     29.72 o 
  -1   4   2      149.12      297.72     13.91 o 
   0   4   2     4526.52     3762.46     63.20 o 
   1   4   2     1378.88     1891.10     32.61 o 
   2   4   2     1814.63     1808.69     27.30 o 
   3   4   2       58.62       71.90      8.97 o 
   4   4   2    16881.01    16940.69    267.84 o 
   5   4   2      850.79      740.06     13.80 o 
   6   4   2       56.57       56.43      6.82 o 
   7   4   2       51.09       18.81      9.61 o 
   8   4   2     1789.95     1860.69     38.31 o 
   9   4   2     3041.62     3185.06     63.82 o 
  10   4   2       67.54       75.95      9.67 o 
  11   4   2      283.47      252.10     10.53 o 
  12   4   2      154.64      126.21     42.75 o 
  13   4   2     1030.26     1072.53     80.05 o 
  14   4   2       88.27      101.80     55.04 o 
  15   4   2      774.27      746.26     88.71 o 
 -17   5   2       67.39      104.31     47.60 o 
 -16   5   2      723.95      902.62     67.67 o 
 -15   5   2      194.13      216.31     41.01 o 
 -14   5   2       98.45       55.73     22.22 o 
 -13   5   2      366.33      372.48     19.36 o 
 -12   5   2      202.22      164.09     18.10 o 
 -11   5   2      254.74      235.40     17.05 o 
 -10   5   2        2.93       93.40     13.73 o 
  -9   5   2       88.82      130.81      9.85 o 
  -8   5   2      520.09      575.77     13.99 o 
  -7   5   2      528.81      378.73     12.28 o 
  -6   5   2    13096.24    12177.39    135.81 o 
  -5   5   2     3071.21     3610.88     49.72 o 
  -4   5   2     1070.88      989.84     19.26 o 
  -3   5   2       58.13       71.66     13.96 o 
  -2   5   2     4259.88     4950.01     91.02 o 
  -1   5   2     1509.15     1921.93     40.58 o 
   0   5   2      461.80      558.53     13.37 o 
   1   5   2     1039.56     1465.02     29.86 o 
   2   5   2    22782.15    24056.62    373.23 o 
   3   5   2      276.62      393.98     13.08 o 
   4   5   2     1002.97     1345.68     23.66 o 
   5   5   2      209.24      193.77      9.33 o 
   6   5   2     6365.08     6471.20     86.25 o 
   7   5   2     2105.90     1921.52     26.65 o 
   8   5   2      199.91      195.32     14.17 o 
   9   5   2      213.25      239.06     13.93 o 
  10   5   2     1385.36     1299.29     30.03 o 
  11   5   2     2353.46     2440.90     59.71 o 
  12   5   2       50.56       40.44     13.53 o 
  13   5   2        1.93       34.86     50.76 o 
  14   5   2      261.35      282.74     80.87 o 
  15   5   2      794.34      799.01     88.93 o 
 -17   6   2      162.76      119.49     47.45 o 
 -16   6   2      145.45      154.27     47.45 o 
 -15   6   2      104.48      156.73     40.25 o 
 -14   6   2      965.28      948.00     42.50 o 
 -13   6   2      135.50      100.84     20.89 o 
 -12   6   2       21.50       28.82     29.45 o 
 -11   6   2       25.50       57.50     12.64 o 
 -10   6   2       38.88       66.48     11.23 o 
  -9   6   2      124.48      214.23     11.35 o 
  -8   6   2      638.73      732.80     15.84 o 
  -7   6   2     1306.93     1122.48     17.85 o 
  -6   6   2     1117.84     1130.64     20.07 o 
  -5   6   2     1490.14     1355.97     22.04 o 
  -4   6   2     7203.83     6804.12    100.25 o 
  -3   6   2      459.90      393.96     16.60 o 
  -2   6   2      251.24      158.64     16.45 o 
  -1   6   2      223.48      294.66     19.64 o 
   0   6   2     2537.04     1969.94     29.02 o 
   1   6   2        5.03       -0.05      7.98 o 
   2   6   2       20.72        9.29      8.61 o 
   3   6   2      103.35       48.58      7.12 o 
   4   6   2     4029.28     3851.24     56.72 o 
   5   6   2     1269.87     1412.48     25.90 o 
   6   6   2      152.18      196.67     12.18 o 
   7   6   2      182.18      157.52     11.83 o 
   8   6   2      462.27      459.39     14.98 o 
   9   6   2      124.62      100.71     19.27 o 
  10   6   2      148.89      134.46     19.49 o 
  11   6   2      311.39      248.81     18.27 o 
  12   6   2      116.29       83.39     14.82 o 
  13   6   2      390.11      354.52     17.24 o 
  14   6   2       79.44       59.63     53.73 o 
 -17   7   2       35.17       57.96     45.38 o 
 -16   7   2      370.34      416.14     60.81 o 
 -15   7   2       13.92       10.29     42.22 o 
 -14   7   2      199.89      127.60     34.56 o 
 -13   7   2      320.11      399.18     30.59 o 
 -12   7   2      193.78      212.14     20.60 o 
 -11   7   2      198.40      123.06     15.89 o 
 -10   7   2       33.06       65.03     12.37 o 
  -9   7   2        0.04       -8.81      9.42 o 
  -8   7   2      236.60      253.20     12.39 o 
  -7   7   2      407.61      327.74     11.84 o 
  -6   7   2     5780.44     6053.11     79.16 o 
  -5   7   2      926.25     1122.40     24.12 o 
  -4   7   2      713.65      705.80     28.88 o 
  -3   7   2       40.86       61.72     14.17 o 
  -2   7   2     8283.04     8314.15    317.62 o 
  -1   7   2      932.03      854.79     21.84 o 
   0   7   2      511.26      629.20     13.71 o 
   1   7   2      571.69      769.38     20.28 o 
   2   7   2     5653.92     4999.96     72.15 o 
   3   7   2      543.58      424.52     14.03 o 
   4   7   2     1427.90     1477.76     26.75 o 
   5   7   2      156.78      125.55     13.12 o 
   6   7   2     6924.12     7491.03    129.48 o 
   7   7   2      489.69      484.13     16.89 o 
   8   7   2      161.46      224.06     12.51 o 
   9   7   2      157.13      157.50     16.18 o 
  10   7   2      508.40      509.19     23.90 o 
  11   7   2     2799.08     2807.77     95.40 o 
  12   7   2      201.40      187.68     69.89 o 
  13   7   2        5.53        9.36     37.79 o 
  14   7   2       14.26       -8.66     37.79 o 
 -16   8   2        0.87       40.35     59.70 o 
 -15   8   2        1.37      -50.09     50.09 o 
 -14   8   2     1180.06     1181.99     73.72 o 
 -13   8   2      605.31      646.93     57.36 o 
 -12   8   2      152.14      180.57     27.93 o 
 -11   8   2      412.48      307.17     29.02 o 
 -10   8   2       18.91       31.98     12.41 o 
  -9   8   2      830.31      790.56     27.83 o 
  -8   8   2     3158.16     3046.49     74.12 o 
  -7   8   2      107.75       88.08     12.12 o 
  -6   8   2      470.42      548.51     19.23 o 
  -5   8   2        2.15      -14.96     20.39 o 
  -4   8   2     4555.13     4786.94     87.91 o 
  -3   8   2     1622.34     1486.17     41.30 o 
  -2   8   2      492.77      454.44     17.14 o 
  -1   8   2       28.09       29.39     11.71 o 
   0   8   2     8710.13     8343.37    134.07 o 
   1   8   2     1322.76     1394.15     30.00 o 
   2   8   2     1193.54     1417.09     26.17 o 
   3   8   2      436.93      450.05     15.18 o 
   4   8   2     8233.10     8354.93    149.48 o 
   5   8   2      193.41      218.38     14.90 o 
   6   8   2      449.89      406.79     19.14 o 
   7   8   2      410.50      378.22     21.18 o 
   8   8   2     5224.99     5746.81    144.59 o 
   9   8   2      445.74      441.88     16.73 o 
  10   8   2       99.70       66.38     23.25 o 
  11   8   2      148.72      171.64     76.33 o 
  12   8   2      716.07      673.52     59.89 o 
  13   8   2      727.94      831.17     51.18 o 
 -16   9   2      631.96      860.03    100.52 o 
 -15   9   2      463.01      473.98     57.87 o 
 -14   9   2       12.70      -23.63     54.41 o 
 -13   9   2        0.22      -15.28     31.51 o 
 -12   9   2     1205.74     1157.52     53.17 o 
 -11   9   2     1033.73     1049.48     43.67 o 
 -10   9   2      180.15      173.27     18.50 o 
  -9   9   2      213.85      194.99     16.45 o 
  -8   9   2     2103.72     1925.46     44.80 o 
  -7   9   2      529.63      433.32     21.10 o 
  -6   9   2      753.29      728.94     28.99 o 
  -5   9   2       66.55       70.86     13.62 o 
  -4   9   2       29.23       29.74     17.34 o 
  -3   9   2      285.22      387.51     22.74 o 
  -2   9   2     6886.12     7146.89    256.35 o 
  -1   9   2     1054.57      936.70     22.54 o 
   0   9   2     1281.11     1270.32     23.01 o 
   1   9   2       11.89        1.45      9.09 o 
   2   9   2     1622.31     1445.76     30.19 o 
   3   9   2      387.79      414.16     20.62 o 
   4   9   2       13.82       20.25     12.73 o 
   5   9   2      417.56      424.40     19.20 o 
   6   9   2       13.37       -8.64     15.04 o 
   7   9   2       21.84       55.45     15.98 o 
   8   9   2      311.80      320.20     20.95 o 
   9   9   2      137.88      106.23     18.94 o 
  10   9   2     1168.05     1284.84     62.51 o 
  11   9   2      504.83      467.27     47.82 o 
  12   9   2      149.47       89.60     39.46 o 
 -15  10   2       15.47       19.29     67.26 o 
 -14  10   2     1144.74     1244.10     81.51 o 
 -13  10   2      157.13      247.85     49.36 o 
 -12  10   2        5.64       25.53     48.85 o 
 -11  10   2       11.88       -3.80     25.50 o 
 -10  10   2      910.36      860.38     48.00 o 
  -9  10   2     1026.01      800.01     30.30 o 
  -8  10   2     2233.45     2127.52     52.84 o 
  -7  10   2      403.63      366.18     21.33 o 
  -6  10   2      496.23      418.09     28.36 o 
  -5  10   2       70.71       71.72     19.57 o 
  -4  10   2      301.42      370.91     25.47 o 
  -3  10   2      631.05      549.95     27.71 o 
  -2  10   2      282.76      232.22     21.94 o 
  -1  10   2      505.98      548.84     25.97 o 
   0  10   2     3934.93     4314.34    111.44 o 
   1  10   2     1307.34     1475.09     40.56 o 
   2  10   2      306.66      293.04     15.33 o 
   3  10   2       18.13       30.06     12.79 o 
   4  10   2     1533.64     1747.86     49.33 o 
   5  10   2     1028.57     1053.46     36.37 o 
   6  10   2      117.31      147.86     33.30 o 
   7  10   2        5.03       14.87     27.05 o 
   8  10   2      681.30      692.73     49.06 o 
   9  10   2      918.18      973.30     51.00 o 
  10  10   2      287.04      299.73     41.76 o 
  11  10   2      258.57      272.07     50.95 o 
 -15  11   2      242.52      340.09    136.04 o 
 -14  11   2        0.41       58.53     90.69 o 
 -13  11   2        6.26       13.11     53.97 o 
 -12  11   2      476.57      492.66     46.79 o 
 -11  11   2      472.11      384.25     41.52 o 
 -10  11   2      135.57      187.59     30.46 o 
  -9  11   2       11.58        9.55     24.23 o 
  -8  11   2     1581.36     1477.77     42.51 o 
  -7  11   2      335.97      282.63     27.71 o 
  -6  11   2      516.12      447.99     26.66 o 
  -5  11   2       49.87       23.77     20.39 o 
  -4  11   2     1009.59      931.85     36.85 o 
  -3  11   2       62.94       59.19     22.03 o 
  -2  11   2     2087.69     2233.16     69.76 o 
  -1  11   2      648.68      606.82     29.89 o 
   0  11   2      416.73      338.49     26.09 o 
   1  11   2       71.65       27.02     18.57 o 
   2  11   2     3464.96     3839.68    101.82 o 
   3  11   2      128.11      121.17     21.82 o 
   4  11   2      261.28      264.64     23.17 o 
   5  11   2        6.43      -21.37     21.57 o 
   6  11   2      598.19      596.99     41.11 o 
   7  11   2       36.04       -4.08     29.31 o 
   8  11   2      702.17      626.96     74.18 o 
   9  11   2      257.66      259.59     39.82 o 
  10  11   2      793.99      942.43     72.42 o 
 -14  12   2      403.37      433.80    102.78 o 
 -13  12   2       70.28       35.44     71.29 o 
 -12  12   2      380.41      310.08     58.11 o 
 -11  12   2      908.25      969.75     68.61 o 
 -10  12   2      999.32     1037.05     50.46 o 
  -9  12   2       76.03       30.93      8.70 o 
  -8  12   2      202.41      201.36     17.62 o 
  -7  12   2       63.63       85.37     29.68 o 
  -6  12   2      252.23      187.50     34.16 o 
  -5  12   2       32.91       34.62     26.44 o 
  -4  12   2        4.91       49.87     24.70 o 
  -3  12   2       27.58       44.41     25.42 o 
  -2  12   2       95.68       89.72     25.45 o 
  -1  12   2       16.60      -25.77     25.77 o 
   0  12   2      965.27     1001.85     47.80 o 
   1  12   2      326.61      301.05     30.94 o 
   2  12   2       97.59      137.08     19.02 o 
   3  12   2        2.31       44.84     19.39 o 
   4  12   2      772.80      820.87     40.13 o 
   5  12   2      132.13      159.20     32.78 o 
   6  12   2        4.08      -28.33     28.33 o 
   7  12   2       46.64       58.04     43.85 o 
   8  12   2      203.92      232.07     48.09 o 
   9  12   2      199.39      150.09     76.33 o 
 -13  13   2       33.29     -101.27    101.27 o 
 -12  13   2      189.09      207.08    111.85 o 
 -11  13   2       46.89       49.71     58.81 o 
 -10  13   2       41.13       61.57     52.24 o 
  -9  13   2        4.47        3.21     23.76 o 
  -8  13   2      415.57      294.92     62.18 o 
  -7  13   2      303.69      235.65     45.83 o 
  -6  13   2      409.35      376.47     43.49 o 
  -5  13   2      175.62      138.64     38.59 o 
  -4  13   2      271.57      191.45     34.15 o 
  -3  13   2      699.39      679.36     46.91 o 
  -2  13   2       18.38       -4.40     39.22 o 
  -1  13   2       34.88      -20.95     30.25 o 
   0  13   2      267.88      217.36     32.66 o 
   1  13   2      249.24      308.09     47.68 o 
   2  13   2      373.85      412.52     56.97 o 
   3  13   2      103.10      303.81     93.71 o 
   4  13   2      142.68       72.47     41.32 o 
   5  13   2       57.87       28.52     32.48 o 
   6  13   2     1372.38     1434.62     95.65 o 
   7  13   2       54.54       76.55     51.17 o 
   8  13   2       12.83       65.07     48.02 o 
 -11  14   2       71.52      -96.74    105.81 o 
 -10  14   2      126.69      168.40     65.20 o 
  -9  14   2      349.36      376.47     66.16 o 
  -8  14   2      151.94      157.71     51.43 o 
  -7  14   2       18.41       27.01     47.78 o 
  -6  14   2       60.91       32.97     20.95 o 
  -5  14   2        4.73       -8.72     64.24 o 
  -4  14   2      364.25      394.35     53.63 o 
  -3  14   2      287.68      288.70     89.18 o 
  -2  14   2      101.43      142.55     48.45 o 
  -1  14   2       93.02       69.52     39.23 o 
   0  14   2      546.31      511.04     78.41 o 
   1  14   2        0.93       -7.22     42.83 o 
   2  14   2      277.08      255.09     58.19 o 
   3  14   2       61.34       74.81     46.13 o 
   4  14   2     1779.06     1982.51    128.48 o 
   5  14   2       10.96      -11.92     48.37 o 
   6  14   2       10.95       22.04     55.17 o 
 -10  15   2       41.68      -74.06    122.43 o 
  -9  15   2       73.48       79.68     91.45 o 
  -8  15   2      305.02      322.39     76.86 o 
  -7  15   2        9.34      -21.40     59.78 o 
  -6  15   2       44.93       -7.36     54.24 o 
  -5  15   2       27.84       48.45     39.37 o 
  -4  15   2      270.22      367.44     63.09 o 
  -3  15   2      237.40      191.85     81.62 o 
  -2  15   2     1112.37     1228.86     86.49 o 
  -1  15   2      604.50      660.73     64.20 o 
   0  15   2       85.75        7.52     34.79 o 
   1  15   2      106.78      100.01     38.34 o 
   2  15   2       35.23       72.44     48.62 o 
   3  15   2       20.50       59.16     44.29 o 
   4  15   2       38.86      -35.50     52.65 o 
  -7  16   2       54.79       64.79     81.72 o 
  -6  16   2       32.45      -64.53     64.53 o 
  -5  16   2       71.76      101.15     71.12 o 
  -4  16   2      388.97      398.09     68.78 o 
  -3  16   2      342.33      332.69     57.89 o 
  -2  16   2      160.73      107.73     44.07 o 
  -1  16   2      211.44      228.58     46.75 o 
   0  16   2     1540.91     1681.03     90.60 o 
   1  16   2        9.16      -19.74     54.48 o 
   2  16   2       97.11      120.27     56.04 o 
  -2 -18   3       91.22       60.00     50.15 o 
  -1 -18   3      880.45      891.74     88.08 o 
   0 -18   3       42.37        9.93     68.62 o 
   1 -18   3        5.53      123.78     74.07 o 
   2 -18   3      777.15      902.49    139.81 o 
   3 -18   3      106.89      121.67     66.14 o 
   4 -18   3      275.13      340.62    115.63 o 
   5 -18   3      169.66      157.36    141.33 o 
  -5 -17   3      393.61      463.49     62.38 o 
  -4 -17   3        6.13       16.48     52.99 o 
  -3 -17   3       86.72      153.84     51.50 o 
  -2 -17   3        4.37       75.51     38.40 o 
  -1 -17   3       43.61       34.45     33.54 o 
   0 -17   3      708.85      745.96     55.04 o 
   1 -17   3       89.49       77.71     47.89 o 
   2 -17   3       24.92       23.34     94.47 o 
   3 -17   3       53.40      -13.40     47.18 o 
   4 -17   3     1000.90     1111.42    176.09 o 
   5 -17   3      120.21      104.52     64.94 o 
   6 -17   3      145.06       86.31     51.88 o 
   7 -17   3      203.46      283.38     76.25 o 
   8 -17   3       93.57      143.84    139.81 o 
  -7 -16   3       65.51       69.39     90.69 o 
  -6 -16   3      154.95      106.12     46.04 o 
  -5 -16   3      792.42      849.44     65.20 o 
  -4 -16   3        1.26      -35.79     35.79 o 
  -3 -16   3      722.97      688.44     50.40 o 
  -2 -16   3       88.90       71.97     32.51 o 
  -1 -16   3      772.80      707.95     62.40 o 
   0 -16   3       33.12       17.32     23.76 o 
   1 -16   3       24.10        3.72     27.35 o 
   2 -16   3     1081.55     1169.81     54.39 o 
   3 -16   3       69.17       52.19     23.15 o 
   4 -16   3      148.04       70.05     41.94 o 
   5 -16   3       94.20       46.45     47.78 o 
   6 -16   3      414.64      336.00     45.39 o 
   7 -16   3      106.11       98.03     51.63 o 
   8 -16   3        7.48       42.14     47.34 o 
   9 -16   3       94.81      -22.67     80.11 o 
  10 -16   3      160.34      167.78     96.74 o 
  -9 -15   3        7.65      -25.41     50.11 o 
  -8 -15   3        2.58       -1.06     44.96 o 
  -7 -15   3      462.09      443.64     53.73 o 
  -6 -15   3        5.84      -12.83     44.00 o 
  -5 -15   3      131.02      100.49     33.25 o 
  -4 -15   3       86.98       89.13     33.60 o 
  -3 -15   3      845.04      848.80     38.82 o 
  -2 -15   3       10.37       20.01     22.36 o 
  -1 -15   3      273.06      305.96     25.16 o 
   0 -15   3        6.83        6.24     18.84 o 
   1 -15   3      601.85      669.06     45.73 o 
   2 -15   3      982.50      924.71     48.02 o 
   3 -15   3        3.05       -6.07     17.17 o 
   4 -15   3     2014.99     2004.34     97.04 o 
   5 -15   3      835.45      657.85     45.60 o 
   6 -15   3       42.05       60.58     31.16 o 
   7 -15   3      197.04      146.00     45.60 o 
   8 -15   3      588.17      645.17     58.36 o 
   9 -15   3       39.89       57.84     38.02 o 
  10 -15   3        4.19      -15.12     77.09 o 
  11 -15   3      228.49      256.96     71.04 o 
 -10 -14   3      620.80      575.25     62.38 o 
  -9 -14   3       39.63       28.02     38.59 o 
  -8 -14   3        2.33       67.80     37.84 o 
  -7 -14   3       19.32        7.17     28.58 o 
  -6 -14   3       14.22       18.99     27.33 o 
  -5 -14   3      132.34       81.40     26.79 o 
  -4 -14   3      552.17      599.29     32.80 o 
  -3 -14   3      442.29      424.97     29.11 o 
  -2 -14   3      347.81      371.31     25.16 o 
  -1 -14   3      550.32      529.08     27.32 o 
   0 -14   3      386.38      345.43     25.92 o 
   1 -14   3      746.44      803.17     31.99 o 
   2 -14   3       51.14       70.83     18.08 o 
   3 -14   3     1947.67     1942.61     58.98 o 
   4 -14   3        9.80       -0.69     27.27 o 
   5 -14   3      291.17      246.51     27.23 o 
   6 -14   3      171.21      100.50     29.02 o 
   7 -14   3       22.82       14.02     22.56 o 
   8 -14   3        0.65      -16.41     23.39 o 
   9 -14   3      279.82      257.59     35.25 o 
  10 -14   3        1.07       44.03     83.41 o 
  11 -14   3      200.98      216.15     61.97 o 
  12 -14   3        9.18       -9.49     68.44 o 
 -11 -13   3      208.59      185.75     46.68 o 
 -10 -13   3      251.34      231.67     53.66 o 
  -9 -13   3       29.40       49.82     33.24 o 
  -8 -13   3      123.66       50.33     40.36 o 
  -7 -13   3        4.33       22.11     24.08 o 
  -6 -13   3      427.15      338.73     26.48 o 
  -5 -13   3      182.06      158.84     20.82 o 
  -4 -13   3       21.00       12.94     17.67 o 
  -3 -13   3     2330.94     2435.04     62.29 o 
  -2 -13   3      723.15      791.47     27.73 o 
  -1 -13   3      400.60      343.71     27.60 o 
   0 -13   3      477.80      522.47     25.38 o 
   1 -13   3      570.88      561.07     25.36 o 
   2 -13   3      165.04      197.48     24.58 o 
   3 -13   3        2.44       -8.77     12.94 o 
   4 -13   3     2330.95     2179.88     77.04 o 
   5 -13   3      867.67      829.50     43.63 o 
   6 -13   3      420.72      407.11     32.35 o 
   7 -13   3      215.76      170.25     27.11 o 
   8 -13   3      547.02      391.75     34.87 o 
   9 -13   3       64.03       77.42     30.33 o 
  10 -13   3      394.26      383.25     61.83 o 
  11 -13   3      528.01      720.99     99.76 o 
  12 -13   3        9.53      -40.81     55.93 o 
  13 -13   3        3.57       21.54    154.93 o 
 -12 -12   3       10.57       52.90     62.73 o 
 -11 -12   3      506.67      471.51     64.99 o 
 -10 -12   3      332.26      331.13     45.57 o 
  -9 -12   3        2.34      -10.36     24.69 o 
  -8 -12   3        1.35       -3.66     21.85 o 
  -7 -12   3       17.01      -12.62     18.97 o 
  -6 -12   3      844.47      772.55     42.31 o 
  -5 -12   3      439.43      400.82     22.29 o 
  -4 -12   3      535.03      543.92     22.82 o 
  -3 -12   3      172.45      168.82     16.87 o 
  -2 -12   3       21.62       50.26     14.77 o 
  -1 -12   3      804.87      702.49     25.67 o 
   0 -12   3     1497.90     1492.43     40.18 o 
   1 -12   3     4869.85     5400.71    117.29 o 
   2 -12   3      531.18      488.50     24.51 o 
   3 -12   3     5143.87     5837.72    153.32 o 
   4 -12   3       30.08       41.45     16.16 o 
   5 -12   3      274.89      242.95     20.54 o 
   6 -12   3     1613.37     1499.45     56.33 o 
   7 -12   3      271.05      265.65     25.74 o 
   8 -12   3        4.63       15.20     19.71 o 
   9 -12   3      177.09      251.98     35.33 o 
  10 -12   3      109.85       91.01     28.62 o 
  11 -12   3        3.24      -32.65     55.93 o 
  12 -12   3        0.65      136.04     77.09 o 
  13 -12   3      156.92      311.26     92.20 o 
  14 -12   3      113.84      155.09    108.07 o 
 -13 -11   3        2.55      -15.76     41.19 o 
 -12 -11   3       39.93       62.22     38.47 o 
 -11 -11   3      488.51      430.43     40.64 o 
 -10 -11   3      309.04      355.92     33.07 o 
  -9 -11   3      359.64      339.73     26.71 o 
  -8 -11   3        3.42       41.92     26.56 o 
  -7 -11   3      330.51      322.40     19.63 o 
  -6 -11   3      524.81      541.82     22.25 o 
  -5 -11   3       92.49       79.20     14.45 o 
  -4 -11   3       67.95       80.23     12.98 o 
  -3 -11   3      389.11      395.18     17.00 o 
  -2 -11   3      491.45      583.71     19.00 o 
  -1 -11   3      133.19      119.41     12.72 o 
   0 -11   3       41.43       66.48     19.95 o 
   1 -11   3      356.44      439.86     18.27 o 
   2 -11   3      216.57      255.63     13.97 o 
   3 -11   3      899.12      998.27     34.80 o 
   4 -11   3      147.69      198.42     18.33 o 
   5 -11   3     1501.11     1635.91     47.48 o 
   6 -11   3     1309.60     1091.02     38.19 o 
   7 -11   3       43.25       72.61     18.49 o 
   8 -11   3       44.04       20.73     19.18 o 
   9 -11   3       76.61       36.51     26.18 o 
  10 -11   3       43.31       26.71     24.36 o 
  11 -11   3      487.75      452.32     41.45 o 
  12 -11   3      523.48      565.30     92.20 o 
  13 -11   3        0.23      -19.48     53.02 o 
  14 -11   3       42.46       31.20     59.42 o 
 -14 -10   3      587.46      686.82    139.81 o 
 -13 -10   3       50.48       86.42     36.36 o 
 -12 -10   3       66.57       60.20     20.32 o 
 -11 -10   3      577.95      474.97     33.94 o 
 -10 -10   3       40.74       46.02     15.79 o 
  -9 -10   3      477.95      549.09     22.08 o 
  -8 -10   3      443.49      432.39     21.71 o 
  -7 -10   3     1679.75     1682.09     35.90 o 
  -6 -10   3       42.63       30.00     14.18 o 
  -5 -10   3     1961.60     1830.07     42.69 o 
  -4 -10   3       59.62       98.93     12.76 o 
  -3 -10   3      573.39      591.58     18.68 o 
  -2 -10   3      236.17      160.40     12.88 o 
  -1 -10   3     3308.86     3476.33     60.97 o 
   0 -10   3      494.66      511.75     15.38 o 
   1 -10   3     1651.96     1946.34     64.06 o 
   2 -10   3       94.43       74.01     10.40 o 
   3 -10   3     1506.28     1603.55     44.84 o 
   4 -10   3      392.27      227.89     17.11 o 
   5 -10   3     1191.60     1261.11     35.42 o 
   6 -10   3     5002.87     5524.42    136.25 o 
   7 -10   3       83.55       80.42     17.34 o 
   8 -10   3      170.25      124.79     18.49 o 
   9 -10   3       39.16       50.83     19.25 o 
  10 -10   3       19.84      -19.22     24.87 o 
  11 -10   3      115.56      104.44     28.56 o 
  12 -10   3        9.12      -12.09     49.88 o 
  13 -10   3      386.83      448.63     56.00 o 
  14 -10   3      706.64      635.36     69.35 o 
  15 -10   3       22.79       10.92    102.78 o 
 -15  -9   3      110.91      138.72     39.89 o 
 -14  -9   3      132.43      222.36     39.28 o 
 -13  -9   3      192.71      180.57     35.01 o 
 -12  -9   3     1026.18     1099.34     84.64 o 
 -11  -9   3      839.41      778.98     23.56 o 
 -10  -9   3       56.33       59.96     20.30 o 
  -9  -9   3     1307.80     1366.92     32.75 o 
  -8  -9   3      460.26      483.52     20.39 o 
  -7  -9   3      581.15      534.55     21.21 o 
  -6  -9   3      678.39      741.54     19.46 o 
  -5  -9   3     1133.84     1103.43     22.61 o 
  -4  -9   3       22.55       36.90     10.51 o 
  -3  -9   3      436.91      486.76     15.77 o 
  -2  -9   3     1069.11     1336.93     26.27 o 
  -1  -9   3       23.18       22.61     11.50 o 
   0  -9   3      246.95      212.18     11.49 o 
   1  -9   3     5108.21     6028.91     89.50 o 
   2  -9   3     1478.03     1400.77     27.30 o 
   3  -9   3      225.67      185.76     22.69 o 
   4  -9   3      179.52      230.86     10.65 o 
   5  -9   3     3994.15     4227.70     78.75 o 
   6  -9   3      208.40      148.16     14.20 o 
   7  -9   3       36.59       55.30     16.01 o 
   8  -9   3        4.22       16.70     15.84 o 
   9  -9   3       39.85       30.06     15.91 o 
  10  -9   3      391.52      327.67     32.31 o 
  11  -9   3     2330.19     2360.91    125.39 o 
  12  -9   3      588.03      594.43     42.71 o 
  13  -9   3        0.57      -13.54     67.56 o 
  14  -9   3       52.71       75.58     56.68 o 
  15  -9   3      620.26      843.91     72.67 o 
 -15  -8   3      224.01       55.93     81.62 o 
 -14  -8   3     1434.79     1424.94     84.13 o 
 -13  -8   3      128.33      116.41     27.40 o 
 -12  -8   3     1017.09      932.52     54.85 o 
 -11  -8   3      127.37      128.37     11.48 o 
 -10  -8   3      524.24      523.26     20.46 o 
  -9  -8   3      251.27      253.37     18.57 o 
  -8  -8   3     1578.34     1789.13     42.81 o 
  -7  -8   3     1062.52     1121.25     24.27 o 
  -6  -8   3       62.74       76.93     11.59 o 
  -5  -8   3      930.91     1115.54     22.88 o 
  -4  -8   3      310.49      308.02     12.01 o 
  -3  -8   3       10.43       -0.65     14.53 o 
  -2  -8   3      270.46      237.47     15.21 o 
  -1  -8   3     3695.99     3793.77     59.32 o 
   0  -8   3     1038.74     1000.64     38.24 o 
   1  -8   3     8456.71     8323.93    142.09 o 
   2  -8   3      560.28      490.59     17.17 o 
   3  -8   3     4888.63     4580.78     82.92 o 
   4  -8   3    15142.60    16158.30    266.83 o 
   5  -8   3     1767.11     1976.57     41.75 o 
   6  -8   3        7.17       29.43     10.62 o 
   7  -8   3     1363.91     1356.31     37.24 o 
   8  -8   3        2.67        9.79     11.85 o 
   9  -8   3      532.58      549.78     21.61 o 
  10  -8   3      258.81      274.86     21.64 o 
  11  -8   3      646.24      635.28     29.27 o 
  12  -8   3      800.45      752.36     34.91 o 
  13  -8   3      587.40      676.21     55.16 o 
  14  -8   3      900.96     1009.11     70.96 o 
  15  -8   3        0.18        6.44     50.87 o 
  16  -8   3       42.86     -148.13    148.13 o 
 -16  -7   3      250.30      262.48     80.11 o 
 -15  -7   3       55.14       19.35     25.70 o 
 -14  -7   3      195.54      173.93     26.25 o 
 -13  -7   3      145.23      127.17     22.41 o 
 -12  -7   3     1501.72     1575.40     58.23 o 
 -11  -7   3      156.84      152.69     17.06 o 
 -10  -7   3     1485.25     1509.95     29.23 o 
  -9  -7   3     1409.51     1488.62     27.61 o 
  -8  -7   3     1150.26     1107.32     23.68 o 
  -7  -7   3     6673.36     7069.44    109.51 o 
  -6  -7   3      447.72      454.34     14.24 o 
  -5  -7   3      912.59      751.65     16.75 o 
  -4  -7   3       52.85       43.55      9.62 o 
  -3  -7   3      712.43      763.89     20.17 o 
  -2  -7   3      239.31      319.54     15.51 o 
  -1  -7   3     2744.46     3134.33     57.62 o 
   0  -7   3     2233.79     2559.96     44.23 o 
   1  -7   3       91.49      124.30      9.25 o 
   2  -7   3     5237.75     5955.95    108.75 o 
   3  -7   3     1129.42     1196.74     36.22 o 
   4  -7   3    10007.37     9825.80    155.94 o 
   5  -7   3     5941.72     5548.48     84.14 o 
   6  -7   3      629.04      746.68     19.65 o 
   7  -7   3        0.48      -10.21     10.21 o 
   8  -7   3        4.27       10.98      8.37 o 
   9  -7   3     2082.76     2294.27     58.98 o 
  10  -7   3      264.97      268.35     16.86 o 
  11  -7   3      850.40      981.17     36.28 o 
  12  -7   3       36.03       27.01     15.02 o 
  13  -7   3       38.02        8.50     19.04 o 
  14  -7   3      179.04      176.96     29.97 o 
  15  -7   3      646.92      708.91    110.34 o 
  16  -7   3       98.15      194.19    106.56 o 
 -16  -6   3       26.94       19.26     14.90 o 
 -15  -6   3      563.87      496.22     65.75 o 
 -14  -6   3     1797.33     1904.45     60.37 o 
 -13  -6   3        4.36        4.28     14.93 o 
 -12  -6   3      132.28      100.05     19.92 o 
 -11  -6   3      649.54      621.53     30.20 o 
 -10  -6   3     6523.33     6800.14     88.33 o 
  -9  -6   3     3433.36     3556.37     55.09 o 
  -8  -6   3      554.70      670.28     15.83 o 
  -7  -6   3     2228.62     2324.21     36.79 o 
  -6  -6   3      635.28      681.29     17.52 o 
  -5  -6   3     3303.89     3062.41     49.15 o 
  -4  -6   3       23.81       53.47      9.26 o 
  -3  -6   3      608.46      800.90     23.75 o 
  -2  -6   3      490.67      326.67     12.31 o 
  -1  -6   3     7307.80     7182.98    122.58 o 
   0  -6   3      750.83     1024.97     20.09 o 
   1  -6   3      654.20      258.23     10.84 o 
   2  -6   3     9275.50     8635.41    154.85 o 
   3  -6   3     4028.18     3645.27     62.77 o 
   4  -6   3     7884.73     8953.50    139.88 o 
   5  -6   3     3883.07     4522.85     52.99 o 
   6  -6   3     4385.19     4039.59     60.10 o 
   7  -6   3      622.39      553.23     21.63 o 
   8  -6   3      405.28      455.23     21.07 o 
   9  -6   3     1297.87     1419.50     39.00 o 
  10  -6   3       31.54       29.19     10.90 o 
  11  -6   3      322.62      297.60     15.02 o 
  12  -6   3      837.75      835.57     31.43 o 
  13  -6   3      208.02      220.07     24.87 o 
  14  -6   3      126.50      166.80     46.09 o 
  15  -6   3      109.05       84.64     33.28 o 
  16  -6   3      135.10      177.03     67.26 o 
 -17  -5   3       18.81       64.99    110.34 o 
 -16  -5   3      204.82      312.88     95.23 o 
 -15  -5   3      177.68      164.93     31.39 o 
 -14  -5   3       12.02        7.08     21.38 o 
 -13  -5   3      219.77      178.62     17.46 o 
 -12  -5   3     1048.65     1054.52     28.73 o 
 -11  -5   3       87.26      125.03     13.77 o 
 -10  -5   3     2039.86     2044.14     41.44 o 
  -9  -5   3       15.44        3.32      7.35 o 
  -8  -5   3     2751.51     2929.84     43.53 o 
  -7  -5   3     6549.36     6510.69     95.48 o 
  -6  -5   3       70.40       55.50      9.51 o 
  -5  -5   3      837.41     1112.81     19.30 o 
  -4  -5   3       11.82       62.38     10.27 o 
  -3  -5   3     1618.24     1730.30     32.59 o 
  -2  -5   3      301.85       71.15      8.42 o 
  -1  -5   3     3629.86     3662.94     63.11 o 
   0  -5   3     1308.33     1305.72     23.87 o 
   1  -5   3      729.11     1174.15     35.10 o 
   2  -5   3     5666.55     5855.31     94.83 o 
   3  -5   3       12.90       27.53     10.34 o 
   4  -5   3     5121.48     4945.11     81.08 o 
   5  -5   3     4706.76     4860.72     85.05 o 
   6  -5   3      203.40      194.78     10.01 o 
   7  -5   3      156.48      154.44     10.03 o 
   8  -5   3     1173.48     1147.59     25.18 o 
   9  -5   3     2290.52     2426.20     53.44 o 
  10  -5   3       10.39        6.70      9.38 o 
  11  -5   3      517.82      518.72     25.57 o 
  12  -5   3       13.47       -1.64     16.94 o 
  13  -5   3      609.25      635.41     28.27 o 
  14  -5   3      188.75      158.50     22.02 o 
  15  -5   3      743.70      890.16     46.85 o 
  16  -5   3        6.76       52.25     33.38 o 
 -17  -4   3        0.86       30.23     87.67 o 
 -16  -4   3       18.27       60.46     57.44 o 
 -15  -4   3        0.92        5.30     21.55 o 
 -14  -4   3      393.99      405.39     34.82 o 
 -13  -4   3        5.31        0.54     12.38 o 
 -12  -4   3      394.74      385.02     17.54 o 
 -11  -4   3     3033.10     2993.16     61.56 o 
 -10  -4   3     4518.18     4594.36     75.44 o 
  -9  -4   3     1213.17     1233.37     19.49 o 
  -8  -4   3     2205.40     2215.35     29.64 o 
  -7  -4   3     1055.88      845.32     14.51 o 
  -6  -4   3     1106.79     1173.31     20.85 o 
  -5  -4   3     7324.47     6879.18    109.20 o 
  -4  -4   3     3884.96     3920.24     70.01 o 
  -3  -4   3       94.67       54.86      8.45 o 
  -2  -4   3      326.67      133.34      9.82 o 
  -1  -4   3     5221.86     4609.11     73.63 o 
   0  -4   3     1040.64     1115.36     21.93 o 
   1  -4   3     3212.32     4138.04     78.53 o 
   2  -4   3     9754.79    10756.53    201.23 o 
   3  -4   3     5026.16     5602.91     92.28 o 
   4  -4   3     2162.71     2727.74     38.95 o 
   5  -4   3      599.97      627.85     18.76 o 
   6  -4   3     3336.47     3618.88     57.58 o 
   7  -4   3     2293.14     2685.83     42.07 o 
   8  -4   3       20.63       17.04      7.17 o 
   9  -4   3      797.29      824.98     16.40 o 
  10  -4   3      742.55      628.59     22.23 o 
  11  -4   3      569.11      505.33     26.50 o 
  12  -4   3      272.69      296.48     17.68 o 
  13  -4   3      567.46      680.66     37.68 o 
  14  -4   3        0.46      -16.36     16.36 o 
  15  -4   3       95.12       95.66     20.51 o 
  16  -4   3      119.41       32.65      9.40 o 
 -17  -3   3      130.74      117.90     83.13 o 
 -16  -3   3      730.61      782.96    107.32 o 
 -15  -3   3      165.27      120.20     34.91 o 
 -14  -3   3      688.28      666.85     23.53 o 
 -13  -3   3      578.55      534.50     22.31 o 
 -12  -3   3     6149.63     6489.88    116.97 o 
 -11  -3   3     1414.12     1423.42     29.64 o 
 -10  -3   3      109.32       77.26     32.67 o 
  -9  -3   3       32.31       36.61      8.00 o 
  -8  -3   3     5683.04     5892.74     71.37 o 
  -7  -3   3        7.31       20.33      6.37 o 
  -6  -3   3     1484.94     1377.89     20.11 o 
  -5  -3   3     2434.99     2361.38     35.86 o 
  -4  -3   3       86.62      204.00      8.88 o 
  -3  -3   3    14198.53    13719.52    231.23 o 
  -2  -3   3     8915.51     8849.30    152.98 o 
  -1  -3   3    88216.12    79683.28   1618.19 o 
   0  -3   3      411.63      891.04     25.15 o 
   1  -3   3     5849.16     7252.96    137.85 o 
   2  -3   3        1.41       96.39      9.52 o 
   3  -3   3      774.33      967.40     18.91 o 
   4  -3   3     2315.43     2496.83     43.45 o 
   5  -3   3     4459.15     4482.08     69.81 o 
   6  -3   3        0.69        1.85      6.86 o 
   7  -3   3      828.88      568.76     16.16 o 
   8  -3   3     3366.49     3444.14     65.55 o 
   9  -3   3     1875.43     2033.81     43.45 o 
  10  -3   3       42.96       76.59     17.61 o 
  11  -3   3      344.36      367.60     16.18 o 
  12  -3   3      168.11      200.80     13.62 o 
  13  -3   3      140.37      150.72     15.22 o 
  14  -3   3      157.64      146.76     37.02 o 
  15  -3   3      662.61      822.53     86.01 o 
  16  -3   3       28.80      211.58    117.14 o 
 -17  -2   3        2.74       96.74     84.64 o 
 -16  -2   3       36.85       48.55     21.33 o 
 -15  -2   3       44.74       62.11     13.46 o 
 -14  -2   3       19.15       61.99     13.38 o 
 -13  -2   3     3473.41     3857.68     63.89 o 
 -12  -2   3     2698.44     2804.99     69.12 o 
 -11  -2   3       23.57       26.55     10.50 o 
 -10  -2   3     2592.96     2595.16     72.55 o 
  -9  -2   3     1480.50     1526.15     19.70 o 
  -8  -2   3     1725.33     1724.23     21.26 o 
  -7  -2   3     1803.07     1699.12     22.05 o 
  -6  -2   3     6364.95     6385.81     82.41 o 
  -5  -2   3      318.65      353.55      9.80 o 
  -4  -2   3       17.79      127.72      7.28 o 
  -3  -2   3     2055.08     1955.57     29.79 o 
  -2  -2   3      474.01     1044.39     17.69 o 
  -1  -2   3    22493.60    16817.36    347.63 o 
   0  -2   3     1430.25      976.37     18.61 o 
   1  -2   3      488.53      322.77     10.38 o 
   2  -2   3      453.64      822.67     32.52 o 
   3  -2   3     1623.24     1207.07     25.39 o 
   4  -2   3      431.80      467.24     12.20 o 
   5  -2   3      100.20       80.33      7.24 o 
   6  -2   3     1052.26      968.54     32.24 o 
   7  -2   3     4897.59     5652.60     91.40 o 
   8  -2   3      222.18      190.00     10.01 o 
   9  -2   3      624.21      773.42     18.29 o 
  10  -2   3      127.40      162.07      9.34 o 
  11  -2   3      282.59      374.60     30.91 o 
  12  -2   3       64.81       45.48      8.58 o 
  13  -2   3      197.47      184.80     38.84 o 
  14  -2   3      120.65      166.57     57.44 o 
  15  -2   3      174.88      227.59     68.77 o 
  16  -2   3        2.32       77.59     74.23 o 
 -18  -1   3      727.69      701.34    104.29 o 
 -17  -1   3      337.63      256.98     20.41 o 
 -16  -1   3       22.78       17.91     13.45 o 
 -15  -1   3        3.91       21.15     13.87 o 
 -14  -1   3     1386.11     1361.19     33.40 o 
 -13  -1   3      717.35      793.86     22.48 o 
 -12  -1   3     8865.82     9948.15    154.42 o 
 -11  -1   3      489.41      514.46     15.21 o 
 -10  -1   3     1454.47     1376.61     20.71 o 
  -9  -1   3        8.52       13.24      8.17 o 
  -8  -1   3     3060.55     2738.32     39.58 o 
  -7  -1   3        6.21      111.75      7.78 o 
  -6  -1   3     6019.38     5968.08     78.65 o 
  -5  -1   3       93.45        3.13      6.70 o 
  -4  -1   3     8909.37     8379.81    120.80 o 
  -3  -1   3     9185.90     9080.43    161.21 o 
  -1  -1   3      488.88      848.05     17.83 o 
   0  -1   3      797.62      673.70     14.13 o 
   1  -1   3    22064.81    16737.90    354.44 o 
   2  -1   3      917.99     1295.43     22.37 o 
   3  -1   3     1226.74      705.34     15.02 o 
   4  -1   3      180.38      406.85      7.60 o 
   5  -1   3     4201.74     3808.24     62.73 o 
   6  -1   3     1254.48     1433.32     24.31 o 
   7  -1   3       48.86       32.54      7.33 o 
   8  -1   3       58.13       60.93      8.07 o 
   9  -1   3     1754.36     1758.58     52.18 o 
  10  -1   3      163.80      111.91     21.51 o 
  11  -1   3      141.07      147.04     26.74 o 
  12  -1   3        9.42        4.72     27.99 o 
  13  -1   3        8.91       39.49     47.61 o 
  14  -1   3       34.73       19.35     46.48 o 
  15  -1   3      237.38      254.36    105.05 o 
  16  -1   3        0.41       46.68     75.58 o 
 -18   0   3      468.73      222.80    111.85 o 
 -17   0   3      177.70       80.87     55.58 o 
 -16   0   3        8.49       22.08     16.32 o 
 -15   0   3        3.41       23.41     15.65 o 
 -14   0   3     1476.74     1577.29     39.44 o 
 -13   0   3      849.40      924.21     33.32 o 
 -12   0   3     5223.63     5537.30    101.90 o 
 -11   0   3      466.71      510.46     15.01 o 
 -10   0   3     2246.82     2051.26     27.62 o 
  -9   0   3      209.29      263.97      8.43 o 
  -8   0   3     2048.76     2302.20     27.96 o 
  -7   0   3      515.77      570.28     10.76 o 
  -6   0   3     1805.31     1718.62     21.66 o 
  -5   0   3        9.17       46.67      6.42 o 
  -4   0   3     1766.98     1882.56     26.89 o 
  -3   0   3        0.28       19.33      7.84 o 
  -2   0   3      585.42      132.27      8.67 o 
  -1   0   3    10234.34    12451.27    219.33 o 
   0   0   3     2685.96     2408.99     70.90 o 
   1   0   3       69.80       40.36     24.94 o 
   2   0   3     3114.20     3349.65     67.05 o 
   3   0   3    13132.01    10761.30    192.44 o 
   4   0   3     2383.70     2240.53     32.55 o 
   5   0   3      265.83      239.97     15.83 o 
   6   0   3      319.06      202.54      9.98 o 
   7   0   3     2490.57     2719.05     45.91 o 
   8   0   3      691.55      787.11     24.76 o 
   9   0   3      722.01      707.99     38.32 o 
  10   0   3      393.16      434.61     29.27 o 
  11   0   3        3.53        4.10     22.47 o 
  12   0   3      175.20      136.43     31.95 o 
  13   0   3       35.66      -11.64     42.59 o 
  14   0   3       43.90      162.47     56.57 o 
  15   0   3        1.69      -19.31     62.62 o 
  16   0   3       16.89      -12.72     87.67 o 
 -18   1   3       52.21       47.73     41.48 o 
 -17   1   3       70.08       61.39     26.31 o 
 -16   1   3       21.68       -6.70     22.67 o 
 -15   1   3      242.60      255.65     23.26 o 
 -14   1   3     2519.29     2649.80     58.71 o 
 -13   1   3       68.53       52.10     16.91 o 
 -12   1   3     3592.30     3522.84     51.40 o 
 -11   1   3        4.18        3.96      7.73 o 
 -10   1   3     2205.02     2317.45     30.13 o 
  -9   1   3      317.91      203.53     10.72 o 
  -8   1   3     2772.96     2417.93     30.28 o 
  -7   1   3      175.46       96.94      8.83 o 
  -6   1   3      270.37      444.16     12.09 o 
  -5   1   3      159.17      292.63      8.65 o 
  -4   1   3     5606.32     6133.92     89.33 o 
  -3   1   3     2944.17     2881.29     42.01 o 
  -2   1   3       86.51       28.06      9.19 o 
  -1   1   3    17438.12    13764.38    233.28 o 
   0   1   3     2539.72     2640.46     45.32 o 
   1   1   3   142665.63   149083.70   2964.01 o 
   2   1   3      522.40      342.03     13.65 o 
   3   1   3     5000.40     4857.46     98.69 o 
   4   1   3    18221.52    18449.52    231.75 o 
   5   1   3    13246.85    13697.25    267.23 o 
   6   1   3      109.58      151.97     15.79 o 
   7   1   3      313.76      299.52      9.56 o 
   8   1   3      137.02      136.38      9.71 o 
   9   1   3       40.41       28.89     21.72 o 
  10   1   3      245.97      214.28     28.80 o 
  11   1   3        0.52       12.17     32.07 o 
  12   1   3       35.06       74.71     29.87 o 
  13   1   3        1.41      -36.14     91.45 o 
  14   1   3      305.56      228.83     58.24 o 
  15   1   3      130.21      233.66     66.70 o 
  16   1   3        9.89      -66.22     71.51 o 
 -18   2   3      369.60      338.35     36.96 o 
 -17   2   3      688.10      760.85     53.93 o 
 -16   2   3      139.65      119.59     28.74 o 
 -15   2   3      304.88      305.67     21.36 o 
 -14   2   3     1204.83     1278.28     34.79 o 
 -13   2   3      193.65      202.55     15.43 o 
 -12   2   3     8713.87     9377.24    141.27 o 
 -11   2   3      225.42      197.88     10.83 o 
 -10   2   3      673.24      603.22     18.98 o 
  -9   2   3       56.98      177.86     10.90 o 
  -8   2   3     7665.54     8015.69     87.97 o 
  -7   2   3     2328.42     2104.62     30.18 o 
  -6   2   3     2154.46     1990.09     26.40 o 
  -5   2   3      460.62      443.64     14.33 o 
  -4   2   3     5196.20     4253.87     60.60 o 
  -3   2   3     8338.82     9820.91    153.61 o 
  -2   2   3      609.33      331.85     12.52 o 
  -1   2   3     1414.71     2020.25     34.83 o 
   0   2   3      981.53     1072.70     25.04 o 
   1   2   3    29005.80    28482.67    512.47 o 
   2   2   3        0.51       -6.21      8.32 o 
   3   2   3    22204.06    22255.13    352.50 o 
   4   2   3        5.86       -4.37      6.63 o 
   5   2   3      439.75      392.48     12.51 o 
   6   2   3       50.47       49.75      7.61 o 
   7   2   3     7458.79     7914.03    116.69 o 
   8   2   3        2.32        0.21     15.25 o 
   9   2   3      675.31      676.51     16.22 o 
  10   2   3       74.72      -19.78     19.78 o 
  11   2   3      387.67      369.45     33.25 o 
  12   2   3        4.01       23.77     40.57 o 
  13   2   3      293.03      194.98     64.99 o 
  14   2   3       20.41       51.64     56.10 o 
  15   2   3        2.90      -59.74     59.74 o 
 -18   3   3       20.12       52.54     32.70 o 
 -17   3   3       21.05       30.73     30.95 o 
 -16   3   3      338.32      354.65     58.19 o 
 -15   3   3      668.18      611.80     35.36 o 
 -14   3   3      449.56      364.31     19.30 o 
 -13   3   3     1119.67     1037.05     26.23 o 
 -12   3   3      943.32      919.96     23.50 o 
 -11   3   3       61.68       57.38     11.09 o 
 -10   3   3     7424.40     7734.12    104.22 o 
  -9   3   3      143.81      256.88     13.42 o 
  -8   3   3     1797.57     1807.65     23.65 o 
  -7   3   3     1068.18      967.56     16.48 o 
  -6   3   3     1408.81     1310.38     18.16 o 
  -5   3   3     7416.29     8100.59     90.03 o 
  -4   3   3     6687.02     6995.60    103.75 o 
  -3   3   3     1373.54      664.85     24.65 o 
  -2   3   3       10.88       33.44      6.14 o 
  -1   3   3     5810.89     5834.38    131.34 o 
   0   3   3      653.05      602.56     15.17 o 
   1   3   3    18503.73    18252.06    301.80 o 
   2   3   3      324.12      233.90      9.09 o 
   3   3   3        1.58       51.75      7.48 o 
   4   3   3      779.43      919.91     24.47 o 
   5   3   3    12198.87    12639.95    158.04 o 
   6   3   3      102.74      197.64     12.37 o 
   7   3   3      887.21      705.34     17.62 o 
   8   3   3      962.02      964.47     37.35 o 
   9   3   3      704.31      718.74     20.92 o 
  10   3   3      198.82      148.25     20.09 o 
  11   3   3        0.74       13.25     27.41 o 
  12   3   3     1477.09     1538.45    159.46 o 
  13   3   3      456.33      433.59     54.38 o 
  14   3   3      278.80      268.41     65.20 o 
  15   3   3        0.82       45.59     68.88 o 
 -17   4   3      394.10      445.01     50.95 o 
 -16   4   3       38.14       39.70     35.64 o 
 -15   4   3      184.31      144.57     30.54 o 
 -14   4   3       11.14       10.96     14.67 o 
 -13   4   3      508.43      461.73     17.89 o 
 -12   4   3     1618.72     1583.40     34.36 o 
 -11   4   3     1373.62     1278.86     28.31 o 
 -10   4   3     8862.33     9530.15    142.97 o 
  -9   4   3     3188.74     2843.46     41.23 o 
  -8   4   3     5625.34     5012.38     63.84 o 
  -7   4   3      284.28      336.03     11.63 o 
  -6   4   3      651.93      608.40     12.88 o 
  -5   4   3    12343.06    14386.46    171.61 o 
  -4   4   3     1693.53     1620.93     25.52 o 
  -3   4   3     1746.54     1319.42     26.29 o 
  -2   4   3     1323.14     1080.65     21.86 o 
  -1   4   3       57.04       47.25     11.13 o 
   0   4   3       27.78       48.84      8.57 o 
   1   4   3       31.48       43.91      7.59 o 
   2   4   3      338.66      349.73     10.41 o 
   3   4   3    15393.76    15661.70    245.08 o 
   4   4   3     1956.27     1958.54     29.90 o 
   5   4   3      905.15     1029.77     28.54 o 
   6   4   3      674.27      806.95     13.84 o 
   7   4   3     3048.04     3203.38     57.88 o 
   8   4   3      130.07      123.30     13.33 o 
   9   4   3        0.61       -2.57     18.79 o 
  10   4   3      460.94      428.82     33.66 o 
  11   4   3     1895.02     2061.51     50.54 o 
  12   4   3      282.94      259.29     51.76 o 
  13   4   3       29.98       47.75     58.95 o 
  14   4   3       77.15       24.93     56.58 o 
  15   4   3      224.80      174.51     76.41 o 
 -17   5   3      174.56      157.01     46.07 o 
 -16   5   3      268.00      254.79     47.77 o 
 -15   5   3      749.83      750.01    122.43 o 
 -14   5   3       54.54       49.65     15.86 o 
 -13   5   3      547.18      542.63     23.26 o 
 -12   5   3     2026.22     1986.08     48.36 o 
 -11   5   3      522.43      469.01     16.16 o 
 -10   5   3    11442.60    11650.39    174.57 o 
  -9   5   3      671.21      490.78     13.51 o 
  -8   5   3     3404.12     3661.08     51.15 o 
  -7   5   3     1668.59     1759.87     23.56 o 
  -6   5   3     9154.46     8708.54    115.45 o 
  -5   5   3       65.78      197.49      9.71 o 
  -4   5   3       70.04       82.49      9.45 o 
  -3   5   3    11777.49    12052.88    180.70 o 
  -2   5   3      296.90      250.21     14.92 o 
  -1   5   3     1489.28     1783.74     35.64 o 
   0   5   3      145.20      232.10     15.71 o 
   1   5   3     4197.14     3791.06     57.69 o 
   2   5   3        6.73        4.59      7.58 o 
   3   5   3      781.82      781.81     22.59 o 
   4   5   3       12.05       40.98      9.06 o 
   5   5   3     4737.60     4631.54     71.00 o 
   6   5   3      562.53      478.82     13.25 o 
   7   5   3      142.00      124.98      8.84 o 
   8   5   3      248.51      230.86     17.72 o 
   9   5   3      998.93     1070.56     31.46 o 
  10   5   3     1017.17      985.38     29.00 o 
  11   5   3       13.47       34.96     15.44 o 
  12   5   3      241.85      220.68     13.75 o 
  13   5   3      496.44      461.67     68.88 o 
  14   5   3      390.00      421.81     73.54 o 
 -17   6   3       92.31      202.22     52.85 o 
 -16   6   3        9.20       16.89     43.53 o 
 -15   6   3      535.49      472.60     56.20 o 
 -14   6   3      136.82      147.14     26.43 o 
 -13   6   3      608.24      647.44     31.94 o 
 -12   6   3      366.71      454.55     26.60 o 
 -11   6   3      404.34      448.90     17.61 o 
 -10   6   3     5035.80     5229.39     87.30 o 
  -9   6   3     1761.84     1508.86     26.76 o 
  -8   6   3     6808.85     6522.47     86.91 o 
  -7   6   3     6851.28     7069.63     88.25 o 
  -6   6   3        9.11       32.49     12.51 o 
  -5   6   3     3578.20     4252.35     76.34 o 
  -4   6   3       81.69       54.25     14.66 o 
  -3   6   3       14.01       -6.22     13.28 o 
  -2   6   3     3935.55     4167.89     68.21 o 
  -1   6   3     5253.03     5066.84     79.94 o 
   0   6   3     1315.47     1152.89     28.25 o 
   1   6   3     1581.58     1537.98     27.76 o 
   2   6   3       14.90        1.33      7.75 o 
   3   6   3     1665.56     1750.54     27.30 o 
   4   6   3      468.69      572.70     15.51 o 
   5   6   3      177.90      148.36     11.37 o 
   6   6   3      935.85     1113.79     22.40 o 
   7   6   3      238.87      223.34     11.97 o 
   8   6   3     2352.84     2378.12     52.93 o 
   9   6   3      353.82      325.06     26.31 o 
  10   6   3      199.47      128.28     19.63 o 
  11   6   3     2661.50     2737.41     86.52 o 
  12   6   3      109.73       96.76     18.33 o 
  13   6   3       22.71       27.71     11.86 o 
  14   6   3       54.23      116.90     58.35 o 
 -17   7   3      131.53      228.26     61.63 o 
 -16   7   3      520.99      540.51     57.87 o 
 -15   7   3      521.28      506.40     74.82 o 
 -14   7   3        6.17       50.57     32.15 o 
 -13   7   3       21.05       49.64     23.54 o 
 -12   7   3     3841.83     3955.03    103.75 o 
 -11   7   3      399.47      422.52     18.95 o 
 -10   7   3      695.44      698.49     19.14 o 
  -9   7   3     2245.59     1983.92     37.09 o 
  -8   7   3     4976.37     5264.55     80.87 o 
  -7   7   3     3870.07     3626.14     50.24 o 
  -6   7   3       72.09       55.98     12.35 o 
  -5   7   3      685.58      696.57     36.22 o 
  -4   7   3     5761.63     5719.19     93.83 o 
  -3   7   3     8963.75     9531.07    149.34 o 
  -2   7   3     1416.52     1297.65     31.22 o 
  -1   7   3      632.43      679.50     36.24 o 
   0   7   3      319.92      439.30     16.63 o 
   1   7   3     6350.73     6828.50    102.52 o 
   2   7   3      437.87      348.61     13.42 o 
   3   7   3        5.31       -0.39      9.94 o 
   4   7   3        0.24       19.19      9.64 o 
   5   7   3      524.25      570.24     18.82 o 
   6   7   3       34.68       57.82     15.27 o 
   7   7   3       57.44       27.78     15.39 o 
   8   7   3        0.51      -10.73     11.04 o 
   9   7   3     2318.71     2430.43     69.85 o 
  10   7   3      117.40      116.81     20.08 o 
  11   7   3       84.64       48.34     23.95 o 
  12   7   3       65.26       40.35     26.91 o 
  13   7   3      324.10      303.22     32.03 o 
 -16   8   3       23.70       73.79     55.29 o 
 -15   8   3       13.90       47.46     51.17 o 
 -14   8   3     1686.48     1876.69    111.85 o 
 -13   8   3      519.44      485.45     56.71 o 
 -12   8   3      809.09      777.78     43.67 o 
 -11   8   3       63.74       12.42     12.95 o 
 -10   8   3     3480.13     3477.95     78.70 o 
  -9   8   3     1654.65     1574.48     31.01 o 
  -8   8   3      141.57      170.71     11.90 o 
  -7   8   3     3965.83     3803.43     64.75 o 
  -6   8   3     2149.28     1871.81     56.92 o 
  -5   8   3     1382.53     1247.51     46.03 o 
  -4   8   3     2222.09     2250.02     52.80 o 
  -3   8   3      363.73      485.01     22.93 o 
  -2   8   3     3771.26     3678.50    134.07 o 
  -1   8   3     5142.70     5651.88     88.02 o 
   0   8   3     1399.40     1314.36     30.46 o 
   1   8   3       62.69       34.95     11.72 o 
   2   8   3      224.92      208.34     14.61 o 
   3   8   3      152.85      214.86     14.51 o 
   4   8   3      153.83      180.74     14.41 o 
   5   8   3     1211.41     1123.43     32.91 o 
   6   8   3      151.64      130.49     14.96 o 
   7   8   3      989.24     1039.57     31.22 o 
   8   8   3       64.58       63.30     14.56 o 
   9   8   3      178.79      141.95     24.22 o 
  10   8   3       17.70        3.53     27.59 o 
  11   8   3     2273.39     2543.15    138.54 o 
  12   8   3        6.08      -25.19     35.01 o 
 -16   9   3      261.09      157.55     76.28 o 
 -15   9   3      161.50      175.21     61.20 o 
 -14   9   3       31.40       61.40     52.90 o 
 -13   9   3       54.36      -17.99     75.92 o 
 -12   9   3     1967.76     1942.00     71.80 o 
 -11   9   3      735.43      819.84     31.56 o 
 -10   9   3       15.62        8.82     16.14 o 
  -9   9   3     2517.78     2554.09     63.70 o 
  -8   9   3      718.07      781.15     34.36 o 
  -7   9   3     1472.68     1275.93     36.71 o 
  -6   9   3     1495.78     1548.39     48.99 o 
  -5   9   3      419.25      405.89     23.67 o 
  -4   9   3     1027.96      919.06     32.49 o 
  -3   9   3     5089.96     4800.93     85.54 o 
  -2   9   3     2378.58     2433.54     47.76 o 
  -1   9   3       92.29       83.55     14.40 o 
   0   9   3       58.17       53.98     19.30 o 
   1   9   3      982.29     1032.87     28.51 o 
   2   9   3      243.39      270.84     15.20 o 
   3   9   3       75.30       90.13     13.02 o 
   4   9   3       80.59       74.57     13.59 o 
   5   9   3     1191.70     1094.99     34.48 o 
   6   9   3       35.57       20.58     17.63 o 
   7   9   3      178.86      173.72     21.16 o 
   8   9   3      147.00      163.50     24.18 o 
   9   9   3     2806.87     2683.85    118.25 o 
  10   9   3       48.80       35.83     32.07 o 
  11   9   3       69.31       71.62     80.87 o 
 -15  10   3        2.72      -56.99     56.99 o 
 -14  10   3      698.20      788.99     67.23 o 
 -13  10   3        4.36      -23.01     48.06 o 
 -12  10   3       26.37       12.61     29.10 o 
 -11  10   3      398.96      377.86     25.85 o 
 -10  10   3     3963.61     4196.62    110.53 o 
  -9  10   3      742.02      706.60     27.26 o 
  -8  10   3      483.10      382.60     23.75 o 
  -7  10   3     1492.97     1512.43     52.76 o 
  -6  10   3     2473.63     2474.39     78.22 o 
  -5  10   3       24.56       79.96     34.59 o 
  -4  10   3     3253.71     3458.20    103.60 o 
  -3  10   3      276.55      193.31     25.86 o 
  -2  10   3     2400.83     2380.05     50.02 o 
  -1  10   3     5632.13     5989.22    119.17 o 
   0  10   3      933.44     1024.40     39.64 o 
   1  10   3      400.34      389.12     23.49 o 
   2  10   3       28.61       64.19     17.55 o 
   3  10   3     2653.46     2871.06     63.88 o 
   4  10   3       88.90      115.77     18.80 o 
   5  10   3      161.05      145.72     21.43 o 
   6  10   3        7.79       21.35     19.41 o 
   7  10   3      914.64      819.73     72.56 o 
   8  10   3       64.50        1.91     24.96 o 
   9  10   3      157.99      139.00     42.03 o 
  10  10   3       34.53      -11.55     39.64 o 
  11  10   3     1265.01     1427.70    101.32 o 
 -14  11   3      160.75      144.69     63.48 o 
 -13  11   3        4.81      -23.75     52.15 o 
 -12  11   3     1161.74     1137.16     63.33 o 
 -11  11   3      276.13      234.43     40.65 o 
 -10  11   3       48.21       35.05     18.86 o 
  -9  11   3      593.86      570.93     32.03 o 
  -8  11   3      619.82      648.77     30.54 o 
  -7  11   3       36.61       34.60     31.39 o 
  -6  11   3      733.78      732.64     39.11 o 
  -5  11   3        1.27       28.03     21.77 o 
  -4  11   3     2063.54     2086.44     66.11 o 
  -3  11   3        8.42       10.35     20.29 o 
  -2  11   3       57.53       27.23     30.11 o 
  -1  11   3       52.59       10.44     25.74 o 
   0  11   3      989.30      868.45     41.27 o 
   1  11   3     3603.44     3959.79     93.16 o 
   2  11   3      423.79      487.33     41.67 o 
   3  11   3      160.10      151.90     17.63 o 
   4  11   3        2.30       29.15     25.96 o 
   5  11   3      779.51      750.09     45.86 o 
   6  11   3       12.09      -19.43     25.39 o 
   7  11   3       27.36        0.00     49.88 o 
   8  11   3        0.36       -1.56     34.38 o 
   9  11   3     1837.01     1809.45    109.67 o 
  10  11   3       25.26       -8.06     45.39 o 
 -13  12   3       28.56       10.58     90.69 o 
 -12  12   3       18.65      101.27     74.06 o 
 -11  12   3      100.66       51.53     32.81 o 
 -10  12   3      598.90      681.75     70.53 o 
  -9  12   3       26.87       26.29     30.56 o 
  -8  12   3      279.15      266.09     42.01 o 
  -7  12   3       92.59      114.21     33.38 o 
  -6  12   3      795.28      748.60     51.84 o 
  -5  12   3      119.52       84.56     28.42 o 
  -4  12   3        7.21       46.06     26.32 o 
  -3  12   3      137.76      168.77     50.00 o 
  -2  12   3      407.42      401.01     37.95 o 
  -1  12   3     1604.36     1627.00     60.67 o 
   0  12   3       58.11       62.91     32.05 o 
   1  12   3       16.45       17.80     27.56 o 
   2  12   3       43.30       14.95     30.03 o 
   3  12   3     1646.88     1646.23     86.62 o 
   4  12   3      161.68      169.28     40.42 o 
   5  12   3       41.14       48.37     39.30 o 
   6  12   3      248.13      238.82     49.88 o 
   7  12   3     1200.76     1130.27    100.52 o 
   8  12   3        0.15       27.90     42.52 o 
 -12  13   3      695.17      796.57    105.81 o 
 -11  13   3        0.77      -26.37     55.84 o 
 -10  13   3      247.38      346.11     58.81 o 
  -9  13   3      135.90      103.51     64.99 o 
  -8  13   3     1496.25     1569.86     93.89 o 
  -7  13   3        2.39       16.31     50.77 o 
  -6  13   3        5.33      -42.76     42.76 o 
  -5  13   3      481.45      451.49     50.89 o 
  -4  13   3      396.68      474.65     51.17 o 
  -3  13   3      379.72      343.42     40.88 o 
  -2  13   3       11.15      -23.32     32.52 o 
  -1  13   3       46.27        6.59     43.34 o 
   0  13   3      452.48      458.81     66.10 o 
   1  13   3     1383.67     1520.16     63.52 o 
   2  13   3      364.93      341.12     46.48 o 
   3  13   3       13.35      -41.41     41.41 o 
   4  13   3       49.48      134.52     51.39 o 
   5  13   3     2406.25     2747.92    196.50 o 
   6  13   3       50.59      -37.36     37.36 o 
   7  13   3      108.85       10.55     55.84 o 
 -11  14   3       26.90      152.66    105.81 o 
 -10  14   3      320.37      548.22     77.44 o 
  -9  14   3        0.67      -37.88     58.46 o 
  -8  14   3      753.94      779.22     78.80 o 
  -7  14   3        7.32       38.26     78.60 o 
  -6  14   3      797.47      830.46     87.67 o 
  -5  14   3        1.79       -2.59     50.79 o 
  -4  14   3      260.65      283.39     53.79 o 
  -3  14   3        7.33       -9.64     55.93 o 
  -2  14   3      933.35      923.71     75.40 o 
  -1  14   3     2535.04     2760.66    227.86 o 
   0  14   3        1.45      -43.85     43.85 o 
   1  14   3       10.81        4.30     44.19 o 
   2  14   3        5.32       -7.64     44.63 o 
   3  14   3     1563.57     1587.08    139.06 o 
   4  14   3       12.32      -15.65     43.08 o 
   5  14   3       63.76        2.60     57.44 o 
  -9  15   3       91.40       -4.63     71.04 o 
  -8  15   3      567.92      732.34     89.30 o 
  -7  15   3        3.94      -69.34     69.34 o 
  -6  15   3      259.94      275.82     69.69 o 
  -5  15   3       12.39       -1.79     53.32 o 
  -4  15   3      168.73      111.29     56.94 o 
  -3  15   3      871.00      823.10     78.74 o 
  -2  15   3       30.12       96.37     51.89 o 
  -1  15   3       83.23       70.04     54.74 o 
   0  15   3       22.53        8.13     89.93 o 
   1  15   3      260.41      122.43     60.46 o 
   2  15   3       30.76       -6.12     43.20 o 
   3  15   3        3.96       24.97     37.08 o 
  -6  16   3      259.43      233.11    105.81 o 
  -5  16   3        9.29       38.15     62.73 o 
  -4  16   3      199.74      246.50     75.49 o 
  -3  16   3        8.99      183.96    116.39 o 
  -2  16   3      329.87      377.35     66.16 o 
  -1  16   3     1147.73      884.23    142.08 o 
   0  16   3      375.70      180.00     47.15 o 
  -3 -18   4        0.77        3.25     50.20 o 
  -2 -18   4       61.88       63.70     50.09 o 
  -1 -18   4      233.16      188.50     59.73 o 
   0 -18   4      166.01      111.12     74.82 o 
   1 -18   4      617.66      356.72     83.13 o 
   2 -18   4        0.69        4.42     63.48 o 
   3 -18   4       86.16       46.81     57.44 o 
   4 -18   4      107.78      116.33     61.88 o 
   5 -18   4      502.26      377.16     94.24 o 
  -6 -17   4      583.81      459.50     92.20 o 
  -5 -17   4        0.45     -107.32    107.32 o 
  -4 -17   4       34.80       -3.44     68.77 o 
  -3 -17   4       37.40       72.60     41.28 o 
  -2 -17   4      672.01      701.42     57.57 o 
  -1 -17   4        0.93        3.22     56.60 o 
   0 -17   4       12.82      -16.36     33.36 o 
   1 -17   4       34.50       48.16     35.73 o 
   2 -17   4      150.63      107.84     68.02 o 
   3 -17   4     1343.60     1633.42    114.90 o 
   4 -17   4       34.33        4.46     41.37 o 
   5 -17   4      307.51      277.27     60.04 o 
   6 -17   4      268.06      304.14     93.71 o 
   7 -17   4      226.00      124.59     48.53 o 
   8 -17   4      251.49      317.42    120.92 o 
  -8 -16   4      434.97      466.24     74.82 o 
  -7 -16   4      139.04       82.18     45.03 o 
  -6 -16   4       36.75       16.82     44.59 o 
  -5 -16   4      109.93       66.08     35.17 o 
  -4 -16   4     1593.54     1795.40     74.54 o 
  -3 -16   4        1.77      -28.58     28.58 o 
  -2 -16   4        7.09       31.04     23.72 o 
  -1 -16   4        5.23        8.68     22.70 o 
   0 -16   4      126.42      128.55     52.75 o 
   1 -16   4       30.97       32.08     27.26 o 
   2 -16   4       56.14       35.69     29.79 o 
   3 -16   4        2.62       26.32     29.47 o 
   4 -16   4      765.93      734.32     45.63 o 
   5 -16   4      599.26      549.15     46.56 o 
   6 -16   4      129.85      124.67     35.06 o 
   7 -16   4       79.24       92.96     38.48 o 
   8 -16   4      333.90      237.41     59.74 o 
   9 -16   4      679.33      557.75     93.71 o 
  10 -16   4       23.95        3.02     77.09 o 
  -9 -15   4        4.94       -7.24     45.36 o 
  -8 -15   4      518.72      417.75     59.25 o 
  -7 -15   4        7.41       41.11     37.15 o 
  -6 -15   4      817.22      869.96     75.70 o 
  -5 -15   4       11.05       27.02     30.13 o 
  -4 -15   4      131.18      124.01     24.41 o 
  -3 -15   4        0.65        5.78     24.76 o 
  -2 -15   4      430.68      359.06     35.15 o 
  -1 -15   4      234.60      147.21     22.69 o 
   0 -15   4       49.98       55.11     21.78 o 
   1 -15   4      290.06      396.52     30.76 o 
   2 -15   4       99.98      110.43     21.87 o 
   3 -15   4      530.72      438.10     78.60 o 
   4 -15   4      374.94      340.75     29.89 o 
   5 -15   4      495.99      399.50     35.80 o 
   6 -15   4      141.58      139.36     30.41 o 
   7 -15   4      864.60      811.44     48.12 o 
   8 -15   4      385.24      371.07     47.20 o 
   9 -15   4       54.30       28.38     37.02 o 
  10 -15   4        2.55       28.17     61.55 o 
  11 -15   4      162.23      160.14     71.04 o 
 -10 -14   4      352.08      289.34     71.80 o 
  -9 -14   4      190.68      176.59     47.61 o 
  -8 -14   4     2226.95     2344.68    112.31 o 
  -7 -14   4      173.15      112.23     29.06 o 
  -6 -14   4      192.28      227.87     30.17 o 
  -5 -14   4        0.84       -0.71     21.83 o 
  -4 -14   4     2276.01     2480.83     96.54 o 
  -3 -14   4      503.39      491.91     27.68 o 
  -2 -14   4      166.30      139.78     28.65 o 
  -1 -14   4      147.55      124.32     26.73 o 
   0 -14   4      512.75      495.78     24.56 o 
   1 -14   4        3.97        0.05     19.20 o 
   2 -14   4      352.05      384.34     28.69 o 
   3 -14   4      862.28      731.01     42.71 o 
   4 -14   4      915.16      899.94     45.90 o 
   5 -14   4      414.61      319.93     30.93 o 
   6 -14   4      435.75      465.83     38.40 o 
   7 -14   4       51.00        4.93     26.78 o 
   8 -14   4       82.39       82.23     56.94 o 
   9 -14   4     2383.82     2511.41    170.48 o 
  10 -14   4      143.87      107.70     45.39 o 
  11 -14   4        1.04       -2.91     65.75 o 
  12 -14   4      203.42      194.98     63.48 o 
 -12 -13   4      209.87      206.27     95.98 o 
 -11 -13   4      109.20       41.03     46.25 o 
 -10 -13   4     2960.48     3350.49    170.13 o 
  -9 -13   4       14.14      -16.70     32.40 o 
  -8 -13   4      781.58      837.54     42.39 o 
  -7 -13   4        1.73       28.58     23.56 o 
  -6 -13   4     2117.11     2156.25     58.02 o 
  -5 -13   4       65.20      133.35     20.53 o 
  -4 -13   4     1710.12     1908.95     50.29 o 
  -3 -13   4      222.94      238.21     19.45 o 
  -2 -13   4     3445.30     3901.06     83.14 o 
  -1 -13   4      333.93      282.89     19.09 o 
   0 -13   4       39.12       65.80     16.82 o 
   1 -13   4      164.34      173.88     22.22 o 
   2 -13   4       34.76       60.12     18.47 o 
   3 -13   4      524.78      515.69     31.40 o 
   4 -13   4      828.31      702.44     35.49 o 
   5 -13   4     1323.22     1271.70     57.81 o 
   6 -13   4      862.69      831.34     46.74 o 
   7 -13   4     1371.94     1461.84     62.47 o 
   8 -13   4      738.86      763.50     42.62 o 
   9 -13   4     1468.20     1402.13     83.12 o 
  10 -13   4      229.74      238.38     43.94 o 
  11 -13   4       64.27      180.19     59.70 o 
  12 -13   4      292.43      128.11     49.75 o 
  13 -13   4        0.48      -61.97     77.09 o 
 -13 -12   4      622.68      654.73     68.27 o 
 -12 -12   4      167.51      182.08     40.25 o 
 -11 -12   4      174.57      138.58     39.28 o 
 -10 -12   4       43.75       45.38     28.49 o 
  -9 -12   4      420.08      432.75     37.62 o 
  -8 -12   4     1245.88     1256.04     38.93 o 
  -7 -12   4      203.31      149.79     21.43 o 
  -6 -12   4     1723.68     2054.51     50.64 o 
  -5 -12   4       20.75       47.39     15.81 o 
  -4 -12   4     5881.73     6602.27    116.95 o 
  -3 -12   4      398.95      323.69     18.12 o 
  -2 -12   4      131.87      122.91     15.77 o 
  -1 -12   4       39.73       49.09     12.62 o 
   0 -12   4     2524.60     2571.38     53.06 o 
   1 -12   4       76.29      114.22     14.14 o 
   2 -12   4      234.84      183.62     14.95 o 
   3 -12   4      607.56      562.23     30.44 o 
   4 -12   4       70.24       81.25     22.01 o 
   5 -12   4     1959.31     1870.72     66.23 o 
   6 -12   4        1.02      -12.40     19.12 o 
   7 -12   4     4129.72     4205.13    166.55 o 
   8 -12   4      110.63      136.51     26.30 o 
   9 -12   4     3794.75     4066.80    152.33 o 
  10 -12   4      543.33      544.82     45.75 o 
  11 -12   4      175.82      208.86     65.75 o 
  12 -12   4       42.27       72.73     75.58 o 
  13 -12   4      338.97      290.21     80.11 o 
 -13 -11   4      273.72      185.89     80.87 o 
 -12 -11   4        0.58       28.14     28.68 o 
 -11 -11   4       25.66      -13.36     31.50 o 
 -10 -11   4     2444.62     2828.56     89.73 o 
  -9 -11   4      356.87      340.08     26.45 o 
  -8 -11   4       98.86       55.93     21.63 o 
  -7 -11   4       63.44       83.01     16.42 o 
  -6 -11   4     6369.26     7083.25    118.57 o 
  -5 -11   4      295.40      351.59     18.34 o 
  -4 -11   4      132.34      154.96     16.53 o 
  -3 -11   4       63.15       77.20     13.58 o 
  -2 -11   4     1810.42     1925.81     36.21 o 
  -1 -11   4      776.49      678.81     28.17 o 
   0 -11   4      185.40      221.15     13.13 o 
   1 -11   4       73.53       73.87     10.36 o 
   2 -11   4      196.37       98.35     10.12 o 
   3 -11   4      203.84      164.42     18.45 o 
   4 -11   4      690.23      549.82     26.36 o 
   5 -11   4     1341.20     1274.79     43.20 o 
   6 -11   4     2974.55     3019.23     98.69 o 
   7 -11   4     4911.00     5284.04    165.94 o 
   8 -11   4        9.62      -10.56     27.28 o 
   9 -11   4     1391.24     1411.74     65.89 o 
  10 -11   4      451.79      457.06     53.67 o 
  11 -11   4     1131.04     1232.70     61.54 o 
  12 -11   4      130.48      136.02     51.76 o 
  13 -11   4       76.91      198.01     81.62 o 
  14 -11   4       27.27      -72.42     72.42 o 
 -14 -10   4       73.11       37.81     59.70 o 
 -13 -10   4      328.05      210.98     64.24 o 
 -12 -10   4      558.07      508.91     31.72 o 
 -11 -10   4      777.95      830.99     36.40 o 
 -10 -10   4       33.53       42.09     16.37 o 
  -9 -10   4      274.66      207.90     18.85 o 
  -8 -10   4     7522.85     8586.02    145.08 o 
  -7 -10   4        4.73       24.21     13.89 o 
  -6 -10   4       75.99       79.93     16.05 o 
  -5 -10   4      183.64      186.26     13.32 o 
  -4 -10   4     5618.23     5469.55    113.99 o 
  -3 -10   4      703.58      732.47     25.82 o 
  -2 -10   4      301.15      352.22     14.51 o 
  -1 -10   4       47.64       26.84     10.61 o 
   0 -10   4      464.12      460.68     15.99 o 
   1 -10   4     1534.15     1525.17     41.26 o 
   2 -10   4      406.90      390.61     18.89 o 
   3 -10   4      104.88      143.27     17.37 o 
   4 -10   4      453.17      371.78     16.85 o 
   5 -10   4     2285.37     2093.78     53.29 o 
   6 -10   4     1393.86     1423.82     37.68 o 
   7 -10   4     2421.22     2568.73     72.65 o 
   8 -10   4        3.44        1.95     14.68 o 
   9 -10   4       41.90       33.21     20.79 o 
  10 -10   4      127.29      194.30     24.33 o 
  11 -10   4      760.52      915.50    102.00 o 
  12 -10   4       51.04       79.17     44.29 o 
  13 -10   4      534.99      643.90     81.62 o 
  14 -10   4      387.79      449.82     60.46 o 
  15 -10   4      125.46      237.31    163.24 o 
 -15  -9   4       52.51       37.57     39.30 o 
 -14  -9   4       31.93      -12.00     27.90 o 
 -13  -9   4      137.61       71.29     30.81 o 
 -12  -9   4      142.13      118.60     15.95 o 
 -11  -9   4      291.61      276.02     17.22 o 
 -10  -9   4       88.64      100.33     14.12 o 
  -9  -9   4      539.88      484.00     19.53 o 
  -8  -9   4      708.18      774.29     22.53 o 
  -7  -9   4        9.18       15.48     12.31 o 
  -6  -9   4     9950.01    10877.63    143.62 o 
  -5  -9   4      420.81      391.11     14.46 o 
  -4  -9   4       41.04       57.99     11.25 o 
  -3  -9   4       30.22       52.78     11.17 o 
  -2  -9   4      161.39      124.10     12.97 o 
  -1  -9   4     1485.99     1323.64     34.05 o 
   0  -9   4      109.63       98.51     13.18 o 
   1  -9   4      496.75      467.06     16.02 o 
   2  -9   4     3836.59     4221.93     90.98 o 
   3  -9   4     1302.73     1031.93     32.79 o 
   4  -9   4      128.49      166.08     18.13 o 
   5  -9   4     4511.56     5160.09    102.89 o 
   6  -9   4     1671.97     1755.16     41.75 o 
   7  -9   4     3218.45     3345.12     92.33 o 
   8  -9   4      142.05      179.39     15.91 o 
   9  -9   4      130.25      104.27     17.47 o 
  10  -9   4       83.65       50.05     20.38 o 
  11  -9   4       25.89        1.05     36.65 o 
  12  -9   4      268.26      305.65     37.12 o 
  13  -9   4       98.08      176.85     68.02 o 
  14  -9   4      404.76      427.98     61.97 o 
  15  -9   4      221.38      253.72     94.47 o 
 -15  -8   4      109.95       65.30     30.18 o 
 -14  -8   4       65.95       32.31     24.99 o 
 -13  -8   4       40.38       31.50     23.91 o 
 -12  -8   4       79.39      104.48     20.21 o 
 -11  -8   4        0.58       13.86     13.38 o 
 -10  -8   4      136.99      149.50     22.42 o 
  -9  -8   4      360.45      359.53     18.35 o 
  -8  -8   4     8306.12     8271.96    116.08 o 
  -7  -8   4     1245.81     1303.35     25.89 o 
  -6  -8   4       10.81       19.83     10.24 o 
  -5  -8   4       19.24       23.41      9.92 o 
  -4  -8   4     5013.13     4945.60     79.72 o 
  -3  -8   4      402.47      359.73     19.42 o 
  -2  -8   4     4527.69     5273.30    107.35 o 
  -1  -8   4     1071.83     1012.65     24.18 o 
   0  -8   4     5000.73     4734.21     84.19 o 
   1  -8   4     4551.42     4847.97     75.98 o 
   2  -8   4       71.38       77.81     14.66 o 
   3  -8   4     1660.97     1956.26     41.89 o 
   4  -8   4    11781.99    13358.33    227.74 o 
   5  -8   4     7520.85     7379.03    124.35 o 
   6  -8   4      452.77      399.46     16.73 o 
   7  -8   4       79.72       28.72     12.00 o 
   8  -8   4      121.68      136.35     12.91 o 
   9  -8   4       17.24       42.07     16.90 o 
  10  -8   4       19.58       24.09     13.63 o 
  11  -8   4       87.00       30.48     13.85 o 
  12  -8   4      502.59      474.36     23.76 o 
  13  -8   4      222.17      230.39     36.13 o 
  14  -8   4      187.99      164.25     44.61 o 
  15  -8   4      415.56      482.16     64.24 o 
 -16  -7   4       15.08        9.51     27.90 o 
 -15  -7   4       35.27       25.49     34.76 o 
 -14  -7   4      744.58      720.58     41.14 o 
 -13  -7   4      154.49      108.28     16.38 o 
 -12  -7   4      578.99      506.27     23.25 o 
 -11  -7   4      723.36      726.38     20.28 o 
 -10  -7   4     2339.93     2478.01     41.48 o 
  -9  -7   4        0.82        7.57      9.92 o 
  -8  -7   4        4.03      -12.17     12.17 o 
  -7  -7   4       37.11       67.43     11.22 o 
  -6  -7   4     3482.43     3314.43     62.20 o 
  -5  -7   4      265.05      315.75     13.81 o 
  -4  -7   4     2828.39     2879.23     56.53 o 
  -3  -7   4      701.65      756.02     20.33 o 
  -2  -7   4     1594.73     1522.35     29.01 o 
  -1  -7   4     2955.02     2821.12     45.37 o 
   0  -7   4     2618.07     3661.64     56.98 o 
   1  -7   4      146.14       70.33     10.23 o 
   2  -7   4    14450.86    14511.82    294.16 o 
   3  -7   4     6992.56     6859.25    144.87 o 
   4  -7   4     1019.48      909.42     32.29 o 
   5  -7   4     2818.54     3038.67     61.74 o 
   6  -7   4     1143.70     1441.41     27.98 o 
   7  -7   4      812.76      834.12     20.99 o 
   8  -7   4     1864.72     1806.04     47.18 o 
   9  -7   4       29.24       43.74     13.90 o 
  10  -7   4        3.67       -1.09     16.02 o 
  11  -7   4      121.34      131.16     14.60 o 
  12  -7   4      286.15      281.98     22.43 o 
  13  -7   4       14.59       14.79     29.38 o 
  14  -7   4       47.56       59.67     32.23 o 
  15  -7   4      784.04      707.44     58.95 o 
 -16  -6   4      257.73      234.13     53.66 o 
 -15  -6   4      112.96       44.60     24.19 o 
 -14  -6   4      510.23      477.98     24.37 o 
 -13  -6   4      199.28      192.24     24.73 o 
 -12  -6   4      580.41      614.54     23.05 o 
 -11  -6   4      292.93      277.55     17.80 o 
 -10  -6   4     2627.07     2583.51     45.06 o 
  -9  -6   4      348.82      328.80     15.74 o 
  -8  -6   4     4855.59     5070.77     70.69 o 
  -7  -6   4     3524.98     3915.51     55.47 o 
  -6  -6   4       42.72       32.06      8.88 o 
  -5  -6   4       76.44      107.16     11.27 o 
  -4  -6   4    16790.94    16562.07    270.03 o 
  -3  -6   4        0.50       38.93      9.55 o 
  -2  -6   4     2600.71     2946.44     47.00 o 
  -1  -6   4      572.68      540.74     13.52 o 
   0  -6   4    16011.96    13639.29    211.68 o 
   1  -6   4      174.04      326.67     16.19 o 
   2  -6   4     7277.09     8842.94    138.90 o 
   3  -6   4     6239.15     7068.34    116.26 o 
   4  -6   4    12972.83    14012.89    217.01 o 
   5  -6   4     7642.38     8106.07    155.97 o 
   6  -6   4      223.91      267.40     10.22 o 
   7  -6   4       49.54       94.41     11.37 o 
   8  -6   4      723.11      752.70     22.67 o 
   9  -6   4     2623.85     2975.49     69.64 o 
  10  -6   4      498.93      469.13     17.49 o 
  11  -6   4      665.77      762.34     21.17 o 
  12  -6   4       10.30      -17.59     17.72 o 
  13  -6   4      371.92      411.06     24.25 o 
  14  -6   4        1.48       -4.39     36.37 o 
  15  -6   4      458.73      390.28     57.07 o 
  16  -6   4      222.27      210.20    103.54 o 
 -17  -5   4      126.87       68.37     18.14 o 
 -16  -5   4       73.93       73.87     23.74 o 
 -15  -5   4        3.66      -11.51     24.70 o 
 -14  -5   4        3.39       17.81     16.80 o 
 -13  -5   4      787.39      713.33     26.65 o 
 -12  -5   4        4.79       16.83     13.32 o 
 -11  -5   4      540.27      399.79     43.64 o 
 -10  -5   4     6303.88     6685.82     86.85 o 
  -9  -5   4     2711.26     2876.10     38.23 o 
  -8  -5   4     2665.72     2431.67     36.87 o 
  -7  -5   4      742.33      971.09     19.63 o 
  -6  -5   4    14301.50    15747.35    245.89 o 
  -5  -5   4     1962.59     1701.18     30.47 o 
  -4  -5   4      550.58      637.26     18.81 o 
  -3  -5   4       49.22      259.31     10.48 o 
  -2  -5   4    14039.68    13860.70    212.45 o 
  -1  -5   4     2109.20     2147.06     33.15 o 
   0  -5   4      605.78     1252.34     23.84 o 
   1  -5   4      327.73      211.09     10.43 o 
   2  -5   4    12320.79    10784.57    187.71 o 
   3  -5   4     1249.39     1091.24     32.51 o 
   4  -5   4       92.87       58.25     10.36 o 
   5  -5   4     1425.38     1493.06     40.99 o 
   6  -5   4     5695.44     5989.90    176.57 o 
   7  -5   4     6106.74     6671.04    138.14 o 
   8  -5   4     1219.12     1204.75     28.64 o 
   9  -5   4      696.87      620.42     21.92 o 
  10  -5   4      157.88      157.81     10.00 o 
  11  -5   4      482.12      471.75     22.89 o 
  12  -5   4       22.88       23.59     16.05 o 
  13  -5   4      105.51      123.18     19.30 o 
  14  -5   4       70.70       83.05     25.56 o 
  15  -5   4      968.74     1082.24     45.17 o 
  16  -5   4        8.17       10.69     30.23 o 
 -17  -4   4      256.83      194.32     17.75 o 
 -16  -4   4       26.16       32.78     20.83 o 
 -15  -4   4      344.62      310.77     20.13 o 
 -14  -4   4      176.46      150.58     27.71 o 
 -13  -4   4      817.39      762.29     26.65 o 
 -12  -4   4     2887.30     2971.66     59.41 o 
 -11  -4   4       52.34       59.58     12.83 o 
 -10  -4   4      124.68      141.25     11.51 o 
  -9  -4   4     4179.99     4622.50     58.72 o 
  -8  -4   4     5026.23     5409.43    104.57 o 
  -7  -4   4     5221.42     5366.27     77.10 o 
  -6  -4   4     1867.11     1492.95     26.08 o 
  -5  -4   4       45.22       89.62      8.76 o 
  -4  -4   4    19308.93    18792.64    281.76 o 
  -3  -4   4     5303.45     7324.50    110.64 o 
  -2  -4   4     2046.02     3166.48     50.44 o 
  -1  -4   4    12058.52    12959.81    220.85 o 
   0  -4   4     3397.77     2401.46     44.09 o 
   1  -4   4      166.06      148.50     11.13 o 
   2  -4   4      633.05      354.01     15.15 o 
   3  -4   4      453.39      555.99     22.03 o 
   4  -4   4      914.96      662.86     25.77 o 
   5  -4   4     2943.91     2578.13     61.96 o 
   6  -4   4     4673.14     4593.54     80.70 o 
   7  -4   4     1459.84     1416.16     28.42 o 
   8  -4   4     4109.06     4334.25     87.11 o 
   9  -4   4     6864.04     7528.77    198.80 o 
  10  -4   4      232.65      212.20     15.22 o 
  11  -4   4     1051.98     1202.76     36.31 o 
  12  -4   4      178.01      114.05     20.40 o 
  13  -4   4     1138.28     1358.61     37.73 o 
  14  -4   4       94.74       55.56     17.67 o 
  15  -4   4       95.46       17.35     21.55 o 
  16  -4   4      149.71      204.14     78.42 o 
 -17  -3   4       17.72       23.40     18.42 o 
 -16  -3   4      305.41      329.74     36.00 o 
 -15  -3   4       91.86       82.84     24.22 o 
 -14  -3   4      395.19      405.40     20.83 o 
 -13  -3   4      531.59      592.54     21.38 o 
 -12  -3   4     1209.48     1369.87     31.40 o 
 -11  -3   4       23.53       55.11     12.19 o 
 -10  -3   4     2543.22     2559.43     34.31 o 
  -9  -3   4     1733.84     1683.85     27.56 o 
  -8  -3   4     3136.52     3136.92     38.01 o 
  -7  -3   4        0.68       -8.13      8.13 o 
  -6  -3   4    22759.87    23888.11    343.91 o 
  -5  -3   4      104.34      107.29      8.82 o 
  -4  -3   4     4683.43     5067.28     77.90 o 
  -3  -3   4     5734.68     6402.86    106.42 o 
  -2  -3   4    67146.62    75298.67   1410.60 o 
  -1  -3   4     8411.65     9504.20    175.51 o 
   0  -3   4      584.31      308.79     11.13 o 
   1  -3   4      302.38      542.59     14.84 o 
   2  -3   4       29.44       71.82      9.16 o 
   3  -3   4      149.78      288.17     23.13 o 
   4  -3   4      622.55      680.11     26.83 o 
   5  -3   4     1272.76     1418.53     26.69 o 
   6  -3   4     4975.09     5029.58     76.31 o 
   7  -3   4     9886.63    10550.18    155.37 o 
   8  -3   4      471.52      346.69     19.42 o 
   9  -3   4     2629.33     2778.60     68.07 o 
  10  -3   4      249.69      210.94     18.26 o 
  11  -3   4     3738.10     4139.61     90.32 o 
  12  -3   4      211.56      199.72     25.26 o 
  13  -3   4      947.25     1005.60     31.44 o 
  14  -3   4      403.65      412.31     64.99 o 
  15  -3   4      397.91      299.35     64.63 o 
  16  -3   4        4.60       33.30     64.87 o 
 -18  -2   4      457.12      389.97     99.76 o 
 -17  -2   4        1.57      -13.39     19.65 o 
 -16  -2   4       19.73       38.53     23.70 o 
 -15  -2   4      191.62      186.19     17.26 o 
 -14  -2   4     3456.42     3876.33     85.52 o 
 -13  -2   4      632.58      670.19     20.50 o 
 -12  -2   4     3108.35     3297.77     60.19 o 
 -11  -2   4      189.19      199.84      8.45 o 
 -10  -2   4        8.99       12.05      7.21 o 
  -9  -2   4        0.30       20.72      6.98 o 
  -8  -2   4     1422.37     1220.59     28.93 o 
  -7  -2   4      956.27      841.92     14.57 o 
  -6  -2   4     9009.48     9537.99    123.97 o 
  -5  -2   4       38.47        1.65      7.53 o 
  -4  -2   4      712.93      911.58     15.59 o 
  -3  -2   4        8.40       21.84      8.94 o 
  -2  -2   4     7636.77     5789.20    101.37 o 
  -1  -2   4     3309.33     4841.99     83.30 o 
   0  -2   4     1312.89     2310.25     37.87 o 
   1  -2   4      357.17      722.04     15.25 o 
   2  -2   4     1241.90     1965.40     50.01 o 
   3  -2   4     1409.76     1662.18     40.36 o 
   4  -2   4     7937.39     8965.75    169.81 o 
   5  -2   4       50.59       29.95      8.95 o 
   6  -2   4      242.33      204.38      8.22 o 
   7  -2   4     4490.82     4590.04     78.61 o 
   8  -2   4     4663.47     4651.01     85.36 o 
   9  -2   4     3348.05     3513.85     75.05 o 
  10  -2   4      958.63      930.62     33.57 o 
  11  -2   4        2.88        3.58      8.98 o 
  12  -2   4      112.13       78.70     41.89 o 
  13  -2   4     1975.48     2502.20    139.48 o 
  14  -2   4      246.78      192.95     54.74 o 
  15  -2   4      260.97      241.47     62.90 o 
  16  -2   4       86.28      114.31     72.00 o 
 -18  -1   4       45.92       32.93     30.99 o 
 -17  -1   4        6.60       83.13     77.09 o 
 -16  -1   4      309.39      353.54     27.77 o 
 -15  -1   4      493.08      540.85     44.29 o 
 -14  -1   4      388.87      422.13     21.08 o 
 -13  -1   4        0.11        9.47     12.69 o 
 -12  -1   4     1118.34     1152.95     37.00 o 
 -11  -1   4       75.31       44.95      8.51 o 
 -10  -1   4      760.48      726.65     17.00 o 
  -9  -1   4       27.69       46.25     10.10 o 
  -8  -1   4        1.89       27.12      9.91 o 
  -7  -1   4     2576.64     2714.81     36.20 o 
  -6  -1   4    10555.48     9991.52    140.63 o 
  -5  -1   4       55.12       36.58      7.62 o 
  -4  -1   4        7.33       34.39      7.64 o 
  -3  -1   4       44.34       -0.81      8.43 o 
  -2  -1   4      302.54      540.92     32.47 o 
  -1  -1   4     1884.95     2626.29     48.42 o 
   0  -1   4      840.87     1524.30     28.44 o 
   1  -1   4     6843.72     7226.62    158.09 o 
   2  -1   4     6832.87     8497.42    151.86 o 
   3  -1   4        8.61       11.91      7.65 o 
   4  -1   4     5555.60     7134.50    108.18 o 
   5  -1   4     1693.37     1617.61     24.28 o 
   6  -1   4     5103.05     5343.75     99.97 o 
   7  -1   4     5639.30     6413.63    121.60 o 
   8  -1   4      527.01      432.99     23.33 o 
   9  -1   4      566.97      489.97     16.55 o 
  10  -1   4     1175.17     1099.49     19.93 o 
  11  -1   4     2856.94     2970.98    111.52 o 
  12  -1   4      906.66     1074.61     61.20 o 
  13  -1   4      404.08      371.70     55.74 o 
  14  -1   4       15.16       68.94     52.99 o 
  15  -1   4     1762.10     2127.22    141.07 o 
  16  -1   4       59.18       22.18    105.81 o 
 -18   0   4      657.20      719.88     46.70 o 
 -17   0   4      155.63      140.84     58.95 o 
 -16   0   4      189.76      208.75     28.72 o 
 -15   0   4        9.76       19.81     18.11 o 
 -14   0   4      648.28      694.96     27.24 o 
 -13   0   4       93.47       64.66     18.19 o 
 -12   0   4     3244.02     3239.89     46.72 o 
 -11   0   4       22.35       20.66      9.16 o 
 -10   0   4       25.02       28.44     10.20 o 
  -9   0   4      937.72     1251.84     19.07 o 
  -8   0   4    12973.39    13193.77    145.41 o 
  -7   0   4      391.05      452.48     13.37 o 
  -6   0   4      108.01      145.42      9.04 o 
  -5   0   4     2909.60     2894.44     35.43 o 
  -4   0   4    10166.31     9359.76    159.76 o 
  -3   0   4      140.68      308.33     11.13 o 
  -2   0   4     6853.79     8597.37    131.51 o 
  -1   0   4      234.34      336.94     10.94 o 
   0   0   4     8040.63     8805.98    151.95 o 
   1   0   4    20671.61    20492.75    430.19 o 
   2   0   4     8911.32    10292.98    192.76 o 
   3   0   4        6.48       -7.82      7.82 o 
   4   0   4    21358.00    24488.98    321.66 o 
   5   0   4     1536.66     1730.28     25.34 o 
   6   0   4       17.14       24.47     10.55 o 
   7   0   4     2147.76     2050.93     47.18 o 
   8   0   4     3028.17     3105.38     63.41 o 
   9   0   4     1637.80     1618.98     25.57 o 
  10   0   4      757.34      716.47     43.03 o 
  11   0   4     1349.02     1356.54     61.68 o 
  12   0   4     1052.31     1183.10     83.05 o 
  13   0   4     1642.82     1885.04    114.30 o 
  14   0   4      100.18      153.38     57.45 o 
  15   0   4      726.66      644.48     82.36 o 
 -18   1   4       10.73       40.81     42.32 o 
 -17   1   4       19.16       12.09     34.76 o 
 -16   1   4      333.30      328.84     31.67 o 
 -15   1   4      646.55      372.46     85.40 o 
 -14   1   4       18.64       29.30     14.51 o 
 -13   1   4      775.93      700.77     21.08 o 
 -12   1   4        9.74        2.69      9.62 o 
 -11   1   4      238.67      235.21     10.48 o 
 -10   1   4     1911.48     2042.00     41.35 o 
  -9   1   4      893.17      826.78     16.25 o 
  -8   1   4       41.72       34.34     10.53 o 
  -7   1   4      943.48      663.41     22.92 o 
  -6   1   4    14030.41    13805.95    164.06 o 
  -5   1   4      907.87      872.21     14.49 o 
  -4   1   4     5975.16     5153.10     79.82 o 
  -3   1   4     4890.32     3968.21     56.69 o 
  -2   1   4     1115.74      681.90     16.96 o 
  -1   1   4      156.54      167.92     12.87 o 
   0   1   4      403.50      277.12     12.32 o 
   1   1   4    16797.88    16955.71    297.81 o 
   2   1   4    21942.78    21844.74    417.90 o 
   3   1   4        8.86       23.33     13.34 o 
   4   1   4     1693.62     2141.61     35.04 o 
   5   1   4       96.74       52.13      7.55 o 
   6   1   4       59.43      119.45      9.99 o 
   7   1   4      727.87      698.76     16.44 o 
   8   1   4      298.06      270.58     10.65 o 
   9   1   4     1396.82     1449.71     29.62 o 
  10   1   4      101.81       99.36     30.41 o 
  11   1   4        7.20       -2.36     28.14 o 
  12   1   4      610.13      770.01     66.03 o 
  13   1   4      685.49      670.21     61.45 o 
  14   1   4      316.62      483.52     65.42 o 
  15   1   4      940.89      859.22    114.12 o 
 -18   2   4      507.38      571.35     57.44 o 
 -17   2   4      337.39      350.67     45.35 o 
 -16   2   4        6.23       30.60     26.50 o 
 -15   2   4       89.79       48.19     20.12 o 
 -14   2   4      455.18      533.68     17.69 o 
 -13   2   4      416.98      407.90     16.27 o 
 -12   2   4       98.05       77.79     11.46 o 
 -11   2   4      117.54      101.15     11.34 o 
 -10   2   4      135.75      149.19     11.51 o 
  -9   2   4      211.83      205.42     11.97 o 
  -8   2   4     5367.88     5749.39     67.94 o 
  -7   2   4     2836.92     2859.07     36.45 o 
  -6   2   4      921.37     1139.34     19.99 o 
  -5   2   4      265.84      341.10     11.21 o 
  -4   2   4    12809.96    13143.33    186.98 o 
  -3   2   4      672.50      370.68     21.38 o 
  -2   2   4     1881.88     1915.25     33.98 o 
  -1   2   4       40.96        1.62     11.78 o 
   0   2   4      182.61      121.95      8.88 o 
   1   2   4     2553.14     2856.03     44.90 o 
   2   2   4     1150.52     1033.05     19.73 o 
   3   2   4     1324.33     1299.95     23.73 o 
   4   2   4    19263.47    21098.03    331.91 o 
   5   2   4     1464.61     1576.09     23.51 o 
   6   2   4     2069.39     2169.53     43.91 o 
   7   2   4     1052.98     1051.92     36.13 o 
   8   2   4       70.53       59.72      9.55 o 
   9   2   4      163.89      158.44     14.08 o 
  10   2   4      258.75      245.16     14.99 o 
  11   2   4      169.57      149.30     29.00 o 
  12   2   4      374.48      388.36     51.83 o 
  13   2   4     1133.97     1224.02     90.83 o 
  14   2   4      304.58      342.15    114.12 o 
  15   2   4      145.47      139.67     95.98 o 
 -18   3   4        7.28        7.56     46.86 o 
 -17   3   4      412.05       30.23     78.60 o 
 -16   3   4       69.07      103.18     30.96 o 
 -15   3   4      723.02      639.53     35.50 o 
 -14   3   4      591.88      687.23     23.03 o 
 -13   3   4     2789.34     2686.13     56.17 o 
 -12   3   4      142.37      149.29     15.17 o 
 -11   3   4      573.86      510.35     22.71 o 
 -10   3   4     2206.59     2432.54     35.68 o 
  -9   3   4     1672.72     1498.34     22.49 o 
  -8   3   4       65.18       87.35      9.06 o 
  -7   3   4      975.65      979.44     17.78 o 
  -6   3   4    10016.51     9653.83    127.50 o 
  -5   3   4        3.25       15.92     10.21 o 
  -4   3   4     6905.44     8066.87    109.45 o 
  -3   3   4      907.26      626.13     13.69 o 
  -2   3   4     9124.28     9446.40    150.17 o 
  -1   3   4      249.95      181.56     12.23 o 
   0   3   4      127.39      300.15     10.37 o 
   1   3   4      486.05      421.57     14.37 o 
   2   3   4    14709.66    14667.91    226.54 o 
   3   3   4      892.48      932.30     19.53 o 
   4   3   4    12390.88    12724.58    171.91 o 
   5   3   4      741.45      791.09     24.63 o 
   6   3   4      971.33      960.03     16.16 o 
   7   3   4      858.34      798.21     19.18 o 
   8   3   4       40.00       41.41     10.22 o 
   9   3   4     1355.52     1420.68     39.79 o 
  10   3   4       56.95       37.34     15.83 o 
  11   3   4      432.51      233.45     29.02 o 
  12   3   4      385.34      417.28     51.39 o 
  13   3   4      682.38      607.60     72.14 o 
  14   3   4      152.00      151.59     70.92 o 
 -18   4   4      154.05        0.00     30.23 o 
 -17   4   4        1.03       29.84     49.88 o 
 -16   4   4       15.29       40.71     31.76 o 
 -15   4   4       43.71       -7.95     29.50 o 
 -14   4   4       42.35       51.49     15.03 o 
 -13   4   4        1.71       11.50     15.37 o 
 -12   4   4       26.21       45.07     15.06 o 
 -11   4   4     1170.43     1038.74     24.66 o 
 -10   4   4      138.32      293.20     14.23 o 
  -9   4   4      236.35      178.26     10.96 o 
  -8   4   4     1345.71     1373.69     25.28 o 
  -7   4   4     1430.06     1067.36     20.94 o 
  -6   4   4       78.73       40.82     10.73 o 
  -5   4   4       69.02      113.26     10.50 o 
  -4   4   4      475.56      603.89     26.62 o 
  -3   4   4      244.44      197.77     13.75 o 
  -2   4   4      294.46      166.50     24.94 o 
  -1   4   4      261.01      288.72     14.28 o 
   0   4   4      469.47      471.68     14.95 o 
   1   4   4      358.05      357.77     17.03 o 
   2   4   4     3445.41     3262.02     53.95 o 
   3   4   4      114.29      137.02     13.22 o 
   4   4   4    10605.80    11821.41    166.61 o 
   5   4   4       12.94        2.64      8.20 o 
   6   4   4     1814.62     1819.22     32.56 o 
   7   4   4      948.00      916.87     16.05 o 
   8   4   4      157.44      127.43     12.79 o 
   9   4   4      271.13      239.07     15.56 o 
  10   4   4        6.61       21.87     13.99 o 
  11   4   4      212.29      219.44     20.53 o 
  12   4   4        1.15        9.98     50.76 o 
  13   4   4      248.71      267.41     67.86 o 
  14   4   4      185.64      165.31     71.51 o 
 -17   5   4      232.29      231.94    116.39 o 
 -16   5   4      787.95      741.10     63.47 o 
 -15   5   4       10.59       31.27     32.64 o 
 -14   5   4        0.37       19.84     20.20 o 
 -13   5   4       42.42        3.44     17.62 o 
 -12   5   4      122.79      129.37     14.86 o 
 -11   5   4       30.23      101.11     12.60 o 
 -10   5   4      918.92     1121.72     25.99 o 
  -9   5   4     2295.43     2279.52     41.70 o 
  -8   5   4      177.80      241.97     17.09 o 
  -7   5   4     1585.06     1891.65     34.80 o 
  -6   5   4     1309.12      869.14     20.21 o 
  -5   5   4      373.67      195.81     12.17 o 
  -4   5   4     1997.01     2004.13     41.58 o 
  -3   5   4        1.39        7.95     12.81 o 
  -2   5   4      666.87      622.64     19.19 o 
  -1   5   4      598.60      607.05     31.90 o 
   0   5   4      561.87      575.80     14.94 o 
   1   5   4      874.47      884.14     18.15 o 
   2   5   4     4626.72     4658.85     74.97 o 
   3   5   4      445.66      457.92     12.44 o 
   4   5   4     1087.41     1071.08     21.07 o 
   5   5   4      333.16      297.05     11.58 o 
   6   5   4      423.15      391.42     13.23 o 
   7   5   4       82.85       88.59     10.65 o 
   8   5   4      305.90      254.63     25.16 o 
   9   5   4       38.15       50.51     13.68 o 
  10   5   4      144.21      141.10     36.15 o 
  11   5   4     1256.17     1257.93     63.49 o 
  12   5   4      185.16      141.54     18.82 o 
  13   5   4      140.42      122.89     62.81 o 
  14   5   4       10.67      -32.44     54.23 o 
 -17   6   4       69.43       29.28     48.30 o 
 -16   6   4       13.43      -14.84     47.12 o 
 -15   6   4       32.43       19.23     32.14 o 
 -14   6   4      794.37      788.16     42.06 o 
 -13   6   4     1527.43     1618.25     44.88 o 
 -12   6   4      447.49      428.30     19.94 o 
 -11   6   4      404.39      424.23     16.95 o 
 -10   6   4      131.39      127.49     15.50 o 
  -9   6   4        0.58       14.19     10.45 o 
  -8   6   4     3538.08     3818.49     80.90 o 
  -7   6   4      194.57      146.01     15.02 o 
  -6   6   4     1622.52     1450.67     31.78 o 
  -5   6   4      241.59      255.17     17.70 o 
  -4   6   4     3947.20     3349.99     60.47 o 
  -3   6   4     2538.98     2473.29     46.44 o 
  -2   6   4     1451.50     1807.81     38.15 o 
  -1   6   4      331.16      412.46     23.11 o 
   0   6   4     9230.41     9266.81    160.38 o 
   1   6   4       79.47      119.40     15.27 o 
   2   6   4      484.78      431.67     15.38 o 
   3   6   4      509.34      540.59     14.05 o 
   4   6   4     1096.48     1167.47     32.76 o 
   5   6   4     1079.71     1046.58     26.00 o 
   6   6   4      224.48      253.68     13.54 o 
   7   6   4       21.16       -1.08     10.92 o 
   8   6   4      838.03      870.89     24.87 o 
   9   6   4      263.83      231.25     18.66 o 
  10   6   4      602.80      610.33     33.92 o 
  11   6   4     1305.31     1471.06     67.88 o 
  12   6   4       51.67       24.44     23.64 o 
  13   6   4      742.86      491.24     24.18 o 
 -17   7   4       38.22        1.51     64.99 o 
 -16   7   4      371.93      149.64     61.97 o 
 -15   7   4       10.37       10.88     38.64 o 
 -14   7   4      205.48      260.14     42.67 o 
 -13   7   4      358.27      381.02     22.61 o 
 -12   7   4       17.04       28.73     15.87 o 
 -11   7   4      105.13      123.07     14.91 o 
 -10   7   4       28.83       42.92     12.01 o 
  -9   7   4      467.71      531.35     17.07 o 
  -8   7   4      685.81      842.16     22.34 o 
  -7   7   4       42.73       38.41     17.69 o 
  -6   7   4     1293.88     1223.97     32.94 o 
  -5   7   4      645.43      582.98     23.12 o 
  -4   7   4       40.70       96.83     21.04 o 
  -3   7   4     1870.33     1901.61     42.32 o 
  -2   7   4     7079.74     6919.16    115.88 o 
  -1   7   4      649.13      557.28     21.06 o 
   0   7   4        0.58       20.17     19.20 o 
   1   7   4      409.63      402.66     27.57 o 
   2   7   4     3416.24     3200.49     62.71 o 
   3   7   4      121.13      180.70     11.39 o 
   4   7   4       76.72       60.77     13.24 o 
   5   7   4      408.16      381.79     16.77 o 
   6   7   4      410.57      399.39     16.66 o 
   7   7   4      896.53      812.67     23.79 o 
   8   7   4      401.22      431.30     17.28 o 
   9   7   4       83.06      114.55     28.49 o 
  10   7   4        9.71       36.58     28.31 o 
  11   7   4     1501.52     1595.72     74.04 o 
  12   7   4      228.44      220.75     30.87 o 
 -16   8   4       49.05      -49.48     49.48 o 
 -15   8   4       46.15       45.99     37.37 o 
 -14   8   4      482.98      439.99     41.11 o 
 -13   8   4      167.29      122.88     24.94 o 
 -12   8   4        9.37       27.44     17.88 o 
 -11   8   4       27.76       51.80     14.83 o 
 -10   8   4       18.12       18.18     13.41 o 
  -9   8   4     1538.05     1467.64     36.27 o 
  -8   8   4      823.32      859.19     26.78 o 
  -7   8   4     2769.19     2829.58     64.15 o 
  -6   8   4       26.41       45.07     18.32 o 
  -5   8   4      691.23      580.07     23.27 o 
  -4   8   4     5570.72     5720.08    125.86 o 
  -3   8   4     3182.68     3244.13     68.76 o 
  -2   8   4     1409.19     1340.21     38.76 o 
  -1   8   4      891.20     1006.50     30.11 o 
   0   8   4     7200.35     7715.33    135.84 o 
   1   8   4       47.47       30.69     14.86 o 
   2   8   4     2550.87     2590.05     55.74 o 
   3   8   4     1409.68     1595.54     34.85 o 
   4   8   4      496.29      577.48     20.13 o 
   5   8   4        0.64       -1.16     14.63 o 
   6   8   4      392.62      380.06     20.85 o 
   7   8   4       90.12       61.13     14.42 o 
   8   8   4      871.33      820.35     28.68 o 
   9   8   4     1387.01     1276.26    161.97 o 
  11   8   4      267.19      207.96     58.95 o 
  12   8   4        9.18      181.38    164.75 o 
 -16   9   4      579.85      814.70     98.25 o 
 -15   9   4       83.19      -43.58     43.58 o 
 -14   9   4      171.20       86.99     59.70 o 
 -13   9   4       27.99       -5.61     31.30 o 
 -12   9   4     1045.53      854.43     39.49 o 
 -11   9   4        0.47        3.41     15.43 o 
 -10   9   4      908.82      740.09     28.64 o 
  -9   9   4      195.15      212.19     16.78 o 
  -8   9   4      754.27      686.31     25.70 o 
  -7   9   4     1103.30     1012.48     28.17 o 
  -6   9   4      424.06      485.89     33.82 o 
  -5   9   4       26.00       56.41     26.48 o 
  -4   9   4      106.99       98.75     19.34 o 
  -3   9   4      712.36      597.24     29.73 o 
  -2   9   4     7660.30     8096.99    157.51 o 
  -1   9   4     1244.25     1177.28     31.74 o 
   0   9   4      217.07      211.54     18.03 o 
   1   9   4       43.87       46.40     15.74 o 
   2   9   4      801.02      743.11     26.59 o 
   3   9   4        0.97      -16.72     17.15 o 
   4   9   4       67.56       28.37     17.29 o 
   5   9   4        1.86      -14.93     19.33 o 
   6   9   4      717.89      748.88     37.32 o 
   7   9   4      471.01      443.07     31.21 o 
   8   9   4      315.97      281.14     38.67 o 
   9   9   4       99.37      106.03     39.82 o 
  10   9   4       88.50      123.12     50.64 o 
  11   9   4      901.61      980.86     95.98 o 
 -15  10   4        0.67      -90.69     90.69 o 
 -14  10   4      501.89      622.74     87.67 o 
 -13  10   4       50.64       58.95     60.46 o 
 -12  10   4      266.34      199.34     68.77 o 
 -11  10   4      424.45      326.09     30.06 o 
 -10  10   4     1101.25     1151.23     51.92 o 
  -9  10   4      146.23      148.52     26.43 o 
  -8  10   4      489.88      412.92     38.19 o 
  -7  10   4      165.68      182.30     28.21 o 
  -6  10   4      105.14      100.93     43.63 o 
  -5  10   4     1073.62     1013.28     38.22 o 
  -4  10   4      326.70      373.05     16.74 o 
  -3  10   4     1154.98     1201.13     32.62 o 
  -2  10   4       65.27       92.21     15.92 o 
  -1  10   4        3.65        2.76     16.87 o 
   0  10   4     2909.70     3232.71     70.68 o 
   1  10   4       85.77      102.04     19.13 o 
   2  10   4     1681.51     1583.27     53.23 o 
   3  10   4       17.46        5.18     22.91 o 
   4  10   4      198.29      175.21     21.86 o 
   5  10   4       90.50      103.09     20.33 o 
   6  10   4      215.08      271.87     33.74 o 
   7  10   4       24.96       37.02     28.33 o 
   8  10   4       85.73      172.31     43.83 o 
  10  10   4      126.29      143.44     46.58 o 
 -14  11   4       10.74      133.01     98.25 o 
 -13  11   4       62.12      196.50    113.36 o 
 -12  11   4     1647.75     1735.58     95.91 o 
 -11  11   4      234.38      148.20     43.66 o 
 -10  11   4      494.45      397.69     31.17 o 
  -9  11   4        6.36      -13.32     22.90 o 
  -8  11   4      191.55      189.60     36.53 o 
  -7  11   4       32.48       61.52     34.74 o 
  -6  11   4      563.23      570.45     38.17 o 
  -5  11   4      100.01       58.16     24.18 o 
  -4  11   4      575.00      457.57     32.33 o 
  -3  11   4      142.46      126.43     27.23 o 
  -2  11   4      495.28      459.31     24.84 o 
  -1  11   4     2293.23     2382.31     68.95 o 
   0  11   4      300.25      324.58     24.50 o 
   1  11   4     1217.73     1216.14     45.30 o 
   2  11   4      104.76      111.43     20.68 o 
   3  11   4      355.13      295.62     36.85 o 
   4  11   4       35.05        7.68     30.64 o 
   5  11   4       27.80       14.14     32.75 o 
   6  11   4     1224.13     1232.28     97.49 o 
   7  11   4        0.27       16.63     40.81 o 
   8  11   4      588.83      559.26     68.02 o 
   9  11   4       18.23        6.58     90.69 o 
 -13  12   4       22.97       37.79     83.13 o 
 -12  12   4      101.65      158.71    108.83 o 
 -11  12   4      494.58      604.70    106.56 o 
 -10  12   4      504.94      533.37     59.90 o 
  -9  12   4       79.72       40.46     43.47 o 
  -8  12   4       19.14       77.84     40.42 o 
  -7  12   4      672.50      711.56     59.94 o 
  -6  12   4      274.17      174.70     45.62 o 
  -5  12   4        3.47       14.71     76.33 o 
  -4  12   4      274.24      263.95     33.79 o 
  -3  12   4       11.26       23.71     31.82 o 
  -2  12   4      139.29      115.63     35.45 o 
  -1  12   4      108.45      162.36     36.22 o 
   0  12   4      157.83      235.94     35.15 o 
   1  12   4      315.91      378.90     29.38 o 
   2  12   4        1.73       20.08     30.13 o 
   3  12   4       10.42        0.30     40.24 o 
   4  12   4     1998.54     2246.10    155.69 o 
   5  12   4       53.73       40.81     48.37 o 
   6  12   4        6.65      -43.83     43.83 o 
   7  12   4       23.70      -24.18     58.95 o 
 -12  13   4      351.03      148.13    117.90 o 
 -11  13   4      149.68      121.24     95.98 o 
 -10  13   4      137.40       85.31     66.64 o 
  -9  13   4      115.27      130.42     53.33 o 
  -8  13   4      605.06      691.94     68.38 o 
  -7  13   4        0.87       -8.58     47.53 o 
  -6  13   4        6.73       63.26     42.75 o 
  -5  13   4      105.79      129.65     42.49 o 
  -4  13   4      131.06      100.88     44.66 o 
  -3  13   4        2.15       -5.45    117.90 o 
  -2  13   4      554.42      552.21     46.32 o 
  -1  13   4      198.64      160.84     46.52 o 
   0  13   4        6.09        9.80     33.14 o 
   1  13   4      124.87       98.54     41.37 o 
   2  13   4      797.86      920.70    218.41 o 
   3  13   4      299.66      377.88     69.53 o 
   4  13   4        9.16      -36.28     54.41 o 
   5  13   4       30.98       21.16     52.90 o 
   6  13   4     1427.03     1479.77    145.10 o 
 -10  14   4      275.18      357.02     91.45 o 
  -9  14   4      116.42      155.35     71.45 o 
  -8  14   4       95.02      135.47     63.55 o 
  -7  14   4      461.63      521.03     71.15 o 
  -6  14   4      380.09      410.02     73.50 o 
  -5  14   4       13.06       58.60     55.19 o 
  -4  14   4      295.34      290.91     58.68 o 
  -3  14   4      197.51      146.83     48.09 o 
  -2  14   4      118.84       79.82     46.06 o 
  -1  14   4      692.23      710.70     74.82 o 
   0  14   4       45.68       32.40     49.59 o 
   1  14   4      240.56      218.21     52.83 o 
   2  14   4        3.16       34.76     55.93 o 
   3  14   4      131.37      102.78     60.46 o 
   4  14   4      437.79      383.92     66.51 o 
  -8  15   4      144.69       64.18     79.69 o 
  -7  15   4      132.51       77.88     71.81 o 
  -6  15   4      105.36      100.54     88.42 o 
  -5  15   4        1.43       57.85     56.68 o 
  -4  15   4        4.65      -37.03     59.92 o 
  -3  15   4      213.19       49.57     57.57 o 
  -2  15   4      149.77       74.42     47.77 o 
  -1  15   4      154.82      136.04     84.64 o 
   0  15   4        5.36      -42.32     64.99 o 
   1  15   4       48.91        7.56     71.04 o 
   2  15   4      545.05      547.17     90.69 o 
  -4 -18   5       73.19      107.15     66.51 o 
  -3 -18   5       32.77      -48.62     48.62 o 
  -2 -18   5      101.21       62.50     43.41 o 
  -1 -18   5      290.60      196.88     52.28 o 
   0 -18   5      414.62      372.56     69.53 o 
   1 -18   5      110.13        8.87     73.31 o 
   2 -18   5      270.36      152.38     53.33 o 
   3 -18   5       17.63       56.89     46.14 o 
   4 -18   5       92.70       51.58     50.55 o 
   5 -18   5      466.12      523.61    126.21 o 
   6 -18   5       79.80       27.60    178.36 o 
  -6 -17   5        5.31       -4.67     47.48 o 
  -5 -17   5       34.72       12.91     68.77 o 
  -4 -17   5      104.56      129.47     39.14 o 
  -3 -17   5      160.57      128.88     33.32 o 
  -2 -17   5      818.18      900.42     56.72 o 
  -1 -17   5       47.06       26.94     54.93 o 
   0 -17   5       41.69       63.49     36.34 o 
   1 -17   5        6.47       56.89     36.75 o 
   2 -17   5       53.27       30.40     39.08 o 
   3 -17   5       27.62       15.36     46.15 o 
   4 -17   5      356.84      370.34     93.71 o 
   5 -17   5       63.08       74.06     51.39 o 
   6 -17   5      101.99       68.89     50.56 o 
   7 -17   5      332.74      324.96     51.39 o 
   8 -17   5        9.00       49.88     78.60 o 
  -8 -16   5      433.22      366.64     58.97 o 
  -7 -16   5        5.42       26.59     42.13 o 
  -6 -16   5        6.50       26.69     38.33 o 
  -5 -16   5      932.68      832.83     98.40 o 
  -4 -16   5        3.85       26.12     43.42 o 
  -3 -16   5       52.41       39.13     20.96 o 
  -2 -16   5      815.40      756.39     60.37 o 
  -1 -16   5        7.00        0.33     23.78 o 
   0 -16   5       17.76       26.62     23.92 o 
   1 -16   5      464.65      435.29     42.76 o 
   2 -16   5     1028.67     1022.71    105.81 o 
   3 -16   5       20.99       28.31     29.92 o 
   4 -16   5      189.58      140.84     33.66 o 
   5 -16   5       41.95       46.36     24.43 o 
   6 -16   5        1.12       20.66     34.32 o 
   7 -16   5       26.47       19.49     35.51 o 
   8 -16   5        3.63      -44.12     44.12 o 
   9 -16   5      168.23      290.21     84.64 o 
  10 -16   5        5.07       15.12    105.81 o 
 -10 -15   5       29.65       33.25     55.58 o 
  -9 -15   5      267.04      221.03    105.05 o 
  -8 -15   5        9.81       -7.25     58.95 o 
  -7 -15   5     2260.99     2720.02    123.18 o 
  -6 -15   5        0.27       -7.98     27.56 o 
  -5 -15   5       46.36       46.97     27.44 o 
  -4 -15   5      310.33      330.05     30.03 o 
  -3 -15   5      786.22      812.67     38.04 o 
  -2 -15   5       86.19       66.59     23.50 o 
  -1 -15   5      234.07      236.64     24.24 o 
   0 -15   5      834.28      877.86     48.56 o 
   1 -15   5        5.55        4.24     18.30 o 
   2 -15   5       27.93       24.16     35.52 o 
   3 -15   5      363.19      328.75     36.45 o 
   4 -15   5       60.02      122.80     28.47 o 
   5 -15   5        8.85       15.82     26.28 o 
   6 -15   5        0.63      -33.03     33.03 o 
   7 -15   5      145.37       61.23     49.52 o 
   8 -15   5      354.07      195.28     40.01 o 
   9 -15   5        2.63      101.85     77.09 o 
  10 -15   5      214.88      199.74     52.56 o 
  11 -15   5      226.52      272.70     77.84 o 
 -11 -14   5      165.60      129.69     54.01 o 
 -10 -14   5       12.61      -35.08     46.68 o 
  -9 -14   5     1700.94     1996.60    119.48 o 
  -8 -14   5        1.12       33.52     27.91 o 
  -7 -14   5        6.08        5.24     26.53 o 
  -6 -14   5        0.04       25.03     19.09 o 
  -5 -14   5      918.36      921.09     35.02 o 
  -4 -14   5       86.32       52.84     18.81 o 
  -3 -14   5      389.44      426.24     24.94 o 
  -2 -14   5      363.07      389.70     23.78 o 
  -1 -14   5      406.57      359.92     23.67 o 
   0 -14   5      571.53      520.12     24.90 o 
   1 -14   5      283.08      242.68     19.60 o 
   2 -14   5        7.36       -1.49     30.11 o 
   3 -14   5       65.63       22.81     46.69 o 
   4 -14   5       85.58       70.84     23.76 o 
   5 -14   5       13.45       57.97     29.89 o 
   6 -14   5       98.82       82.33     28.58 o 
   7 -14   5        5.21       -2.59     27.86 o 
   8 -14   5       29.22       36.33     34.06 o 
   9 -14   5      145.16      220.01     45.34 o 
  10 -14   5       83.78       24.38     42.75 o 
  11 -14   5       48.14       64.06     61.88 o 
  12 -14   5        7.14      -34.25     70.92 o 
 -12 -13   5       12.13       -8.18     52.51 o 
 -11 -13   5      382.33      275.66     43.99 o 
 -10 -13   5        1.61       18.40     32.18 o 
  -9 -13   5      248.28      170.86     31.43 o 
  -8 -13   5       62.53       43.76     26.46 o 
  -7 -13   5      748.02      775.63     30.29 o 
  -6 -13   5       48.47       48.89     17.86 o 
  -5 -13   5     1356.44     1453.45     38.90 o 
  -4 -13   5      419.70      509.86     26.61 o 
  -3 -13   5     1561.81     1582.71     51.15 o 
  -2 -13   5       40.61       45.42     16.86 o 
  -1 -13   5     1018.39     1028.86     37.52 o 
   0 -13   5      469.28      427.13     18.37 o 
   1 -13   5      162.66      136.68     13.86 o 
   2 -13   5      414.71      421.09     29.53 o 
   3 -13   5       36.46       70.35     20.01 o 
   4 -13   5       17.13       11.99     23.26 o 
   5 -13   5     1309.42     1211.53     58.68 o 
   6 -13   5       25.71       34.48     28.22 o 
   7 -13   5       20.90       20.30     22.46 o 
   8 -13   5       19.84      -31.64     35.78 o 
   9 -13   5       33.62       47.43     57.85 o 
  10 -13   5      193.54       91.13     55.30 o 
  11 -13   5      378.80      388.92    120.16 o 
  12 -13   5       14.43       74.29     62.38 o 
  13 -13   5        0.81      144.86     71.04 o 
 -13 -12   5       42.73       13.60     40.61 o 
 -12 -12   5       20.59       59.52     39.30 o 
 -11 -12   5       94.54      124.15     42.10 o 
 -10 -12   5      207.14      210.90     32.20 o 
  -9 -12   5     2459.69     2587.41     70.49 o 
  -8 -12   5      443.33      431.86     22.56 o 
  -7 -12   5      183.59      185.75     18.91 o 
  -6 -12   5      152.47      202.71     18.65 o 
  -5 -12   5     2557.35     2817.91     56.69 o 
  -4 -12   5      747.25      736.22     25.01 o 
  -3 -12   5      155.49      155.70     15.29 o 
  -2 -12   5      621.74      734.83     36.69 o 
  -1 -12   5     6372.14     7045.72    135.89 o 
   0 -12   5        3.66       10.66     12.14 o 
   1 -12   5     1734.61     1851.66     42.13 o 
   2 -12   5      683.39      595.70     37.52 o 
   3 -12   5     1453.27     1441.19     52.36 o 
   4 -12   5     1425.14     1291.35     43.48 o 
   5 -12   5      314.56      243.47     15.21 o 
   6 -12   5     2817.70     2868.96    106.00 o 
   7 -12   5       12.11       -0.15     32.51 o 
   8 -12   5        0.09       -6.56     22.94 o 
   9 -12   5      370.02      336.06     42.16 o 
  10 -12   5        1.98       23.08     34.59 o 
  11 -12   5       12.48      -43.47     43.47 o 
  12 -12   5        2.51      -28.76     53.67 o 
  13 -12   5      255.62      264.52    173.07 o 
 -14 -11   5      387.28      367.83     50.12 o 
 -13 -11   5       24.39       12.20     30.53 o 
 -12 -11   5       57.24       18.33     28.27 o 
 -11 -11   5      177.41      146.41     30.92 o 
 -10 -11   5      225.07      202.87     22.32 o 
  -9 -11   5      108.34       46.55     19.60 o 
  -8 -11   5      744.85      823.41     27.04 o 
  -7 -11   5      134.26      102.36     18.10 o 
  -6 -11   5       25.27       62.64     15.46 o 
  -5 -11   5      454.58      443.38     17.83 o 
  -4 -11   5       30.16       12.18     12.25 o 
  -3 -11   5     3976.28     4116.14     66.96 o 
  -2 -11   5       17.88       15.26     17.80 o 
  -1 -11   5      554.70      575.32     20.26 o 
   0 -11   5      294.04      300.82     15.95 o 
   1 -11   5     4481.66     4738.11    112.99 o 
   2 -11   5      104.51       90.73     18.08 o 
   3 -11   5      994.61     1191.67     40.11 o 
   4 -11   5     1992.27     2075.70     65.70 o 
   5 -11   5     4680.33     5245.86    140.79 o 
   6 -11   5      402.88      249.71     18.06 o 
   7 -11   5      130.53      125.90     16.82 o 
   8 -11   5      189.89      143.76     19.11 o 
   9 -11   5      175.80      117.21     21.31 o 
  10 -11   5        8.97       31.80     26.47 o 
  11 -11   5      250.89      205.14     45.36 o 
  12 -11   5       56.24       32.44     76.33 o 
  13 -11   5       24.96      -51.27     51.27 o 
  14 -11   5       59.65       84.64     96.74 o 
 -14 -10   5       55.68       76.46     31.19 o 
 -13 -10   5       88.94       43.62     29.74 o 
 -12 -10   5      782.47      820.94     47.38 o 
 -11 -10   5      186.92      168.74     20.75 o 
 -10 -10   5      399.93      349.15     21.02 o 
  -9 -10   5       89.19       69.78     17.68 o 
  -8 -10   5     1311.88     1300.72     31.51 o 
  -7 -10   5      319.20      347.02     17.65 o 
  -6 -10   5      133.02      113.91     14.87 o 
  -5 -10   5     4329.16     4554.39     69.99 o 
  -4 -10   5      795.68      809.67     21.29 o 
  -3 -10   5      196.07      200.32     15.60 o 
  -2 -10   5        3.07       -9.17     12.71 o 
  -1 -10   5     5281.43     5268.97     88.49 o 
   0 -10   5       22.65       18.70     11.50 o 
   1 -10   5      322.07      409.63     22.25 o 
   2 -10   5     1118.56     1019.62     40.77 o 
   3 -10   5     6499.47     7408.98    166.80 o 
   4 -10   5      582.84      461.66     23.67 o 
   5 -10   5        8.76       22.94     11.59 o 
   6 -10   5     2715.49     3068.18     82.54 o 
   7 -10   5      502.77      516.16     22.12 o 
   8 -10   5       64.40       48.64     16.95 o 
   9 -10   5        1.57       -3.60     19.42 o 
  10 -10   5        0.18       30.61     25.05 o 
  11 -10   5        8.98       17.73     38.47 o 
  12 -10   5       67.56      -19.25     55.17 o 
  13 -10   5      475.23      524.60     47.92 o 
  14 -10   5       99.67       28.72     54.41 o 
 -15  -9   5      156.15       35.94     49.88 o 
 -14  -9   5      390.83      341.29     38.89 o 
 -13  -9   5       16.44       24.59     27.51 o 
 -12  -9   5      950.78      896.98     34.35 o 
 -11  -9   5      327.60      317.00     18.18 o 
 -10  -9   5      135.94      160.92     16.70 o 
  -9  -9   5     1705.88     1926.09     39.79 o 
  -8  -9   5     1608.38     1812.69     36.03 o 
  -7  -9   5     3493.42     3704.73     53.18 o 
  -6  -9   5      454.97      455.88     15.88 o 
  -5  -9   5       37.98       61.25     11.89 o 
  -4  -9   5       12.96       34.48     13.64 o 
  -3  -9   5    10464.30    10447.12    179.01 o 
  -2  -9   5        0.96      -11.51     11.51 o 
  -1  -9   5      398.07      487.01     16.80 o 
   0  -9   5      137.87      102.69     13.57 o 
   1  -9   5    14180.15    14865.08    243.76 o 
   2  -9   5       46.86       17.18     15.02 o 
   3  -9   5     2526.71     2933.31     69.38 o 
   4  -9   5     2336.77     2581.71     59.81 o 
   5  -9   5      487.88      378.32     19.15 o 
   6  -9   5      128.09       90.44     18.66 o 
   7  -9   5      847.20      838.21     29.18 o 
   8  -9   5     1325.74     1225.09     42.63 o 
   9  -9   5      703.66      587.76     26.75 o 
  10  -9   5        4.90       16.67     20.27 o 
  11  -9   5       19.51       39.98     24.08 o 
  12  -9   5      343.15      331.22     45.56 o 
  13  -9   5       13.23      -25.54     39.11 o 
  14  -9   5      177.97      194.57     50.80 o 
  15  -9   5      134.09      236.54     69.53 o 
 -16  -8   5       36.45       53.44     49.88 o 
 -15  -8   5      303.05      286.13     43.22 o 
 -14  -8   5      635.21      634.25     48.31 o 
 -13  -8   5      593.95      598.06     37.66 o 
 -12  -8   5      976.95     1048.13     26.76 o 
 -11  -8   5      601.20      596.89     21.12 o 
 -10  -8   5      199.95      153.80     17.24 o 
  -9  -8   5      977.95     1090.32     29.07 o 
  -8  -8   5      680.58      651.20     19.45 o 
  -7  -8   5      347.30      278.07     13.92 o 
  -6  -8   5     1002.69      934.40     20.73 o 
  -5  -8   5     2941.57     3056.21     51.89 o 
  -4  -8   5     1220.18     1242.18     33.28 o 
  -3  -8   5       17.65       10.28     10.04 o 
  -2  -8   5      349.42      429.69     13.49 o 
  -1  -8   5    22543.50    23135.74    574.46 o 
   0  -8   5        1.34      -13.99     13.99 o 
   1  -8   5     1570.92     1762.46     35.99 o 
   2  -8   5      968.52      918.55     34.05 o 
   3  -8   5     7020.93     7284.61    125.48 o 
   4  -8   5     3212.33     3344.22     82.83 o 
   5  -8   5      409.24      271.15     23.79 o 
   6  -8   5        3.37       -3.93      6.91 o 
   7  -8   5     1129.36     1109.04     26.52 o 
   8  -8   5        1.03       -9.27     16.56 o 
   9  -8   5       50.16       49.24     16.21 o 
  10  -8   5       76.22       48.52     21.07 o 
  11  -8   5       25.58       28.09     15.17 o 
  12  -8   5      435.22      421.56     33.35 o 
  13  -8   5      728.87      526.20     44.22 o 
  14  -8   5       42.51      -41.91     41.91 o 
  15  -8   5      327.66      305.01     54.82 o 
 -16  -7   5      490.71      411.47     37.58 o 
 -15  -7   5      732.67      714.67     43.31 o 
 -14  -7   5      861.06      815.46     41.79 o 
 -13  -7   5        1.54        8.12     20.89 o 
 -12  -7   5      321.34      272.79     18.47 o 
 -11  -7   5      230.56      208.42     16.05 o 
 -10  -7   5     6339.27     6829.21    106.98 o 
  -9  -7   5      722.98      799.59     21.65 o 
  -8  -7   5      757.02      728.81     19.12 o 
  -7  -7   5     2210.07     2512.21     41.52 o 
  -6  -7   5      157.95      153.62     11.45 o 
  -5  -7   5      115.38       97.29     10.78 o 
  -4  -7   5     4714.05     5186.64     78.10 o 
  -3  -7   5      727.96      579.85     18.17 o 
  -2  -7   5     1215.18     1230.31     28.50 o 
  -1  -7   5      438.07      713.14     16.44 o 
   0  -7   5       28.55       -7.04     10.73 o 
   1  -7   5    12261.89    12861.28    196.32 o 
   2  -7   5     4003.47     3842.24     71.34 o 
   3  -7   5     3962.24     3760.05     77.33 o 
   4  -7   5      489.60      447.64     17.85 o 
   5  -7   5     3524.72     3254.64     72.12 o 
   6  -7   5      139.37      106.48     12.75 o 
   7  -7   5     2121.02     2138.98     48.04 o 
   8  -7   5        5.41      -11.40     11.40 o 
   9  -7   5      704.36      748.83     36.18 o 
  10  -7   5       10.18       -2.21     16.27 o 
  11  -7   5      132.80      123.06     18.20 o 
  12  -7   5       89.23       70.94     11.58 o 
  13  -7   5       21.90      -20.01     41.45 o 
  14  -7   5      554.27      530.28     71.80 o 
  15  -7   5      198.80      307.42     63.48 o 
 -17  -6   5      171.23      121.57     31.50 o 
 -16  -6   5       74.12       46.97     27.11 o 
 -15  -6   5      226.08      286.95     29.83 o 
 -14  -6   5      521.32      521.78     28.67 o 
 -13  -6   5      285.63      253.57     20.01 o 
 -12  -6   5      290.06      331.85     19.97 o 
 -11  -6   5      727.13      649.76     17.54 o 
 -10  -6   5     3325.46     3273.17     54.12 o 
  -9  -6   5     4060.35     4112.96     61.66 o 
  -8  -6   5     1773.42     1903.81     29.38 o 
  -7  -6   5     2430.35     2620.47     37.74 o 
  -6  -6   5     1608.61     1683.48     42.69 o 
  -5  -6   5     2842.52     3040.72     46.30 o 
  -4  -6   5      244.15      188.70     10.24 o 
  -3  -6   5     3564.56     3965.55     60.57 o 
  -2  -6   5     1447.56     1437.29     25.55 o 
  -1  -6   5     3711.86     4499.42     72.49 o 
   0  -6   5     2219.26     2742.88     48.42 o 
   1  -6   5     5257.70     4548.37     75.73 o 
   2  -6   5      953.19     1073.75     23.71 o 
   3  -6   5       17.73       23.23     11.55 o 
   4  -6   5     2806.72     2717.37     71.78 o 
   5  -6   5      180.94      126.19     13.22 o 
   6  -6   5      214.97      190.29     16.97 o 
   7  -6   5     2787.87     2848.01     72.76 o 
   8  -6   5     1645.07     1586.46     40.14 o 
   9  -6   5     1245.95     1241.58     35.30 o 
  10  -6   5     1129.49     1130.76     34.74 o 
  11  -6   5       69.75       68.76     11.59 o 
  12  -6   5     1520.98     1572.85     56.56 o 
  13  -6   5      203.51      231.61     29.10 o 
  14  -6   5       21.22       25.27     37.51 o 
  15  -6   5      296.37      242.47     42.87 o 
 -17  -5   5      321.38      308.65     39.62 o 
 -16  -5   5     1418.90     1443.67     60.86 o 
 -15  -5   5        2.85       37.40     22.90 o 
 -14  -5   5      261.06      251.62     21.38 o 
 -13  -5   5     1152.05     1196.38     40.01 o 
 -12  -5   5     2322.41     2309.41     37.59 o 
 -11  -5   5      868.25      814.54     18.55 o 
 -10  -5   5     3630.10     3827.79     54.77 o 
  -9  -5   5      924.19     1209.21     22.21 o 
  -8  -5   5     3430.22     3235.91     41.94 o 
  -7  -5   5    10567.73    10929.92    163.22 o 
  -6  -5   5      881.36      861.96     22.58 o 
  -5  -5   5      217.79      206.64      9.92 o 
  -4  -5   5      538.06      382.50     12.13 o 
  -3  -5   5     8238.16     7549.90     99.06 o 
  -2  -5   5     5461.60     5895.68     87.35 o 
  -1  -5   5     3091.94     3783.48     57.53 o 
   0  -5   5        7.15       26.87     11.70 o 
   1  -5   5    10784.31    12382.62    194.58 o 
   2  -5   5      579.15      544.45     16.97 o 
   3  -5   5     2441.18     1711.13     45.82 o 
   4  -5   5        2.59       -2.76     10.47 o 
   5  -5   5     5655.16     6175.69    120.90 o 
   6  -5   5       23.85        1.50     11.78 o 
   7  -5   5      127.37      136.08     12.21 o 
   8  -5   5     3134.34     3173.39     72.54 o 
   9  -5   5     3984.68     4103.06     89.46 o 
  10  -5   5      818.90      886.00     33.03 o 
  11  -5   5        1.74       -2.40     16.50 o 
  12  -5   5      125.78      129.88     17.53 o 
  13  -5   5        0.87      -18.74     18.74 o 
  14  -5   5     1197.89     1249.52     56.21 o 
  15  -5   5       77.71       91.31     25.90 o 
 -17  -4   5        9.05       14.17     42.98 o 
 -16  -4   5      838.87      918.38     43.10 o 
 -15  -4   5      336.32      364.84     23.13 o 
 -14  -4   5      528.64      516.16     32.94 o 
 -13  -4   5      138.58      132.83     19.55 o 
 -12  -4   5        4.72       19.13      9.75 o 
 -11  -4   5     1788.78     1847.24     30.76 o 
 -10  -4   5     2809.01     2950.21     44.07 o 
  -9  -4   5     3640.78     3269.36     39.80 o 
  -8  -4   5     1591.79     1420.12     24.19 o 
  -7  -4   5      167.27      345.13     16.81 o 
  -6  -4   5     2942.22     3139.00     49.84 o 
  -5  -4   5    14397.71    15184.73    196.37 o 
  -4  -4   5     6968.60     6123.34     82.18 o 
  -3  -4   5       67.55       24.12      9.23 o 
  -2  -4   5     5220.12     5440.28     82.94 o 
  -1  -4   5       51.60       33.75     12.22 o 
   0  -4   5     1043.53     1027.87     30.34 o 
   1  -4   5     5531.77     4923.71    112.36 o 
   2  -4   5      677.56      597.79     22.69 o 
   3  -4   5       16.63       51.57     11.29 o 
   4  -4   5      317.77      165.43     10.95 o 
   5  -4   5        3.94        9.24      9.96 o 
   6  -4   5      882.00     1098.27     31.65 o 
   7  -4   5     5411.11     6224.46    120.44 o 
   8  -4   5      255.09      216.60      9.91 o 
   9  -4   5      305.35      309.16     20.94 o 
  10  -4   5      102.76      106.55     17.86 o 
  11  -4   5      295.00      306.09     28.04 o 
  12  -4   5      903.32     1006.12     65.45 o 
  13  -4   5      493.69      501.41     31.75 o 
  14  -4   5       16.23      109.37     50.14 o 
  15  -4   5      229.69      199.69     70.82 o 
 -18  -3   5      244.03      226.74     29.30 o 
 -17  -3   5       50.27       28.59     33.88 o 
 -16  -3   5     1395.97     1509.89     56.17 o 
 -15  -3   5        5.64       -4.34     18.98 o 
 -14  -3   5      329.94      322.98     25.74 o 
 -13  -3   5     5019.99     5395.01    111.65 o 
 -12  -3   5     3793.21     4080.84     60.88 o 
 -11  -3   5      573.15      615.77     15.90 o 
 -10  -3   5     1009.24      850.30     16.46 o 
  -9  -3   5      278.64      195.41     10.53 o 
  -8  -3   5      928.79      942.86     17.67 o 
  -7  -3   5     6814.41     6591.58     88.27 o 
  -6  -3   5     6346.69     6376.83     78.99 o 
  -5  -3   5      267.72      301.28     10.34 o 
  -4  -3   5     2326.37     1888.72     28.29 o 
  -3  -3   5    10637.69     9567.37    145.30 o 
  -2  -3   5        1.78        1.31     10.76 o 
  -1  -3   5     4298.33     4756.74     84.59 o 
   0  -3   5      749.14      968.32     33.60 o 
   1  -3   5     1067.94     1042.20     25.74 o 
   2  -3   5       73.34      181.57     10.47 o 
   3  -3   5      908.70      893.68     26.93 o 
   4  -3   5       59.23       42.27      9.29 o 
   5  -3   5     2833.00     2779.72     63.68 o 
   6  -3   5        7.39       20.20      8.17 o 
   7  -3   5     1143.75     1048.37     27.81 o 
   8  -3   5      328.80      373.42     17.52 o 
   9  -3   5     2065.27     2255.88     82.69 o 
  10  -3   5      316.42      310.29     17.15 o 
  11  -3   5      759.02      786.59     26.08 o 
  12  -3   5        1.76       -5.48      9.88 o 
  13  -3   5      237.10      227.68     13.96 o 
  14  -3   5      231.55      195.46     66.28 o 
  15  -3   5      324.62      352.13     70.93 o 
 -18  -2   5      399.92      421.59     39.22 o 
 -17  -2   5       17.94      -23.29     23.29 o 
 -16  -2   5      930.77      938.32     41.34 o 
 -15  -2   5       36.41       88.12     20.51 o 
 -14  -2   5     1065.77     1131.51     31.44 o 
 -13  -2   5     4197.34     4518.63     94.38 o 
 -12  -2   5       27.18       23.33     10.64 o 
 -11  -2   5     1346.34     1400.59     23.76 o 
 -10  -2   5     1569.24     1521.03     22.38 o 
  -9  -2   5      829.41      858.30     33.95 o 
  -8  -2   5       43.55       85.82     10.03 o 
  -7  -2   5      634.28      531.26     12.82 o 
  -6  -2   5     5532.30     5972.77     68.11 o 
  -5  -2   5    13443.43    14193.08    203.76 o 
  -4  -2   5      119.56      223.15     10.46 o 
  -3  -2   5      191.91      171.91     11.62 o 
  -2  -2   5      792.91     1072.81     25.66 o 
  -1  -2   5    25985.35    24773.37    440.64 o 
   0  -2   5     6845.06     7482.37    126.93 o 
   1  -2   5      794.96      730.27     17.69 o 
   2  -2   5     4712.42     5363.90    104.30 o 
   3  -2   5     4891.88     4464.27     65.10 o 
   4  -2   5      445.53      410.82     21.47 o 
   5  -2   5       85.70       73.65     10.92 o 
   6  -2   5       36.90       28.88      6.21 o 
   7  -2   5     3965.79     4554.63    105.91 o 
   8  -2   5      160.14      206.96     13.20 o 
   9  -2   5      120.29       59.12     17.85 o 
  10  -2   5      270.61      235.45     17.12 o 
  11  -2   5     1458.89     1569.60     63.70 o 
  12  -2   5      970.33     1143.94     78.31 o 
  13  -2   5      600.53      709.74     63.55 o 
  14  -2   5      450.14      360.60    108.07 o 
  15  -2   5       48.59      135.22     67.67 o 
 -18  -1   5      671.48      684.05     49.74 o 
 -17  -1   5       14.73       29.72     25.76 o 
 -16  -1   5     2127.33     2332.34     90.87 o 
 -15  -1   5        1.25        7.79     20.51 o 
 -14  -1   5      950.90      955.89     29.73 o 
 -13  -1   5      870.11      922.91     19.80 o 
 -12  -1   5     1093.23     1238.56     28.14 o 
 -11  -1   5     4739.58     4999.41     82.34 o 
 -10  -1   5       23.47       32.54     11.32 o 
  -9  -1   5      672.51      779.35     18.94 o 
  -8  -1   5     4198.82     4007.36     43.96 o 
  -7  -1   5    13031.91    13370.79    167.24 o 
  -6  -1   5     1436.86     1464.84     19.53 o 
  -5  -1   5     1414.04     1592.16     26.70 o 
  -4  -1   5     4154.73     4295.88     68.79 o 
  -3  -1   5    12334.64    12940.90    268.72 o 
  -2  -1   5      637.90      768.86     19.44 o 
  -1  -1   5     2534.97     2150.48     36.18 o 
   0  -1   5     2033.95     1994.65     37.13 o 
   1  -1   5      370.42      440.78     12.52 o 
   2  -1   5      542.67      662.54     22.37 o 
   3  -1   5     2843.86     3189.75     62.81 o 
   4  -1   5      108.87      134.70     15.36 o 
   5  -1   5     3582.58     3404.57     73.18 o 
   6  -1   5      437.06      382.70     22.95 o 
   7  -1   5     2315.36     2266.22     59.12 o 
   8  -1   5        4.71       18.90     11.56 o 
   9  -1   5     2001.56     2262.18     52.94 o 
  10  -1   5      151.86      158.44     19.93 o 
  11  -1   5     1773.23     1814.10    104.15 o 
  12  -1   5       25.51       70.68     41.00 o 
  13  -1   5      301.80      226.47     54.80 o 
  14  -1   5       27.95      -24.51     60.62 o 
  15  -1   5      448.45      518.39     86.79 o 
 -18   0   5      693.69      734.59     61.97 o 
 -17   0   5      128.09      114.87     36.75 o 
 -16   0   5      279.30      324.83     49.91 o 
 -15   0   5      205.53      252.61     21.44 o 
 -14   0   5       82.74       94.78      9.93 o 
 -13   0   5      292.99      254.81     15.77 o 
 -12   0   5       19.17       24.10     10.65 o 
 -11   0   5        1.29       17.47      9.93 o 
 -10   0   5     5004.75     4430.03     61.46 o 
  -9   0   5      660.43      716.71     16.67 o 
  -8   0   5     3701.17     4481.40     51.49 o 
  -7   0   5     2002.29     2177.44     28.61 o 
  -6   0   5     7549.85     7024.99     75.45 o 
  -5   0   5     3899.06     3523.52     53.34 o 
  -4   0   5      359.97      412.89     13.57 o 
  -3   0   5      325.00      143.49     17.51 o 
  -2   0   5       93.09      112.26     11.13 o 
  -1   0   5     3507.58     3776.81     62.68 o 
   0   0   5       95.77       42.73      9.78 o 
   1   0   5     6684.19     6397.32    145.76 o 
   2   0   5     1052.90     1292.56     22.98 o 
   3   0   5    20741.67    21769.47    303.88 o 
   4   0   5      331.15      321.81     13.49 o 
   5   0   5     2347.01     2405.33     45.13 o 
   6   0   5       43.42       75.08     11.64 o 
   7   0   5     1157.03     1283.24     43.83 o 
   8   0   5       71.72       89.21     15.42 o 
   9   0   5       12.21       10.08      8.45 o 
  10   0   5       42.27       39.61     17.87 o 
  11   0   5      929.81      834.27     57.51 o 
  12   0   5      173.48      169.61     51.39 o 
  13   0   5      192.03      226.24     77.84 o 
  14   0   5       60.80      -13.23     62.63 o 
  15   0   5       13.63       33.07    110.34 o 
 -18   1   5      469.41      436.83     60.46 o 
 -17   1   5       82.63       40.05     34.99 o 
 -16   1   5      525.57      603.30     64.99 o 
 -15   1   5        2.70        5.86      9.12 o 
 -14   1   5      117.11      112.08     14.10 o 
 -13   1   5       39.86       25.61     20.29 o 
 -12   1   5     3576.48     3681.55     64.86 o 
 -11   1   5      319.63      380.78     16.67 o 
 -10   1   5     1546.54     1815.23     33.75 o 
  -9   1   5      859.11      916.64     22.86 o 
  -8   1   5    10478.38     9179.27    105.36 o 
  -7   1   5     6892.79     6804.14     77.50 o 
  -6   1   5        2.38        9.55     10.82 o 
  -5   1   5      795.72     1038.75     16.51 o 
  -4   1   5     4034.57     3227.80     49.19 o 
  -3   1   5    11207.10    11006.21    163.50 o 
  -2   1   5        5.21       38.97     17.04 o 
  -1   1   5        9.41       61.00     10.68 o 
   0   1   5      392.67      236.02     12.81 o 
   1   1   5    31948.55    33551.75    438.80 o 
   2   1   5     1176.17     1337.32     24.65 o 
   3   1   5     1864.45     1698.59     34.66 o 
   4   1   5     2168.96     2154.99     53.92 o 
   5   1   5     4241.26     3990.10     67.88 o 
   6   1   5     2904.16     2721.78    133.14 o 
   7   1   5        6.97       -3.99     11.54 o 
   8   1   5      788.11      740.12     36.53 o 
   9   1   5      124.39      183.43     10.47 o 
  10   1   5        1.15       -7.36     23.90 o 
  11   1   5      201.76      145.10     54.41 o 
  12   1   5      161.77      168.56     49.88 o 
  13   1   5      163.03      107.43     57.69 o 
  14   1   5      302.67      413.12     89.93 o 
  15   1   5      205.30      130.14     75.07 o 
 -18   2   5      926.44      994.57     78.60 o 
 -17   2   5        9.46      -32.75     77.84 o 
 -16   2   5        2.23       19.36     12.54 o 
 -15   2   5      330.60      274.30     19.05 o 
 -14   2   5       36.57       65.29     16.85 o 
 -13   2   5       95.88       89.38     16.74 o 
 -12   2   5      676.59      585.09     31.20 o 
 -11   2   5      122.31       72.64     17.35 o 
 -10   2   5    16208.83    16963.61    211.00 o 
  -9   2   5       19.95       27.14     11.04 o 
  -8   2   5     4624.59     5128.10     69.35 o 
  -7   2   5       20.15       34.53      9.69 o 
  -6   2   5     9440.53     9060.45    104.42 o 
  -5   2   5     1922.23     1616.43     24.40 o 
  -4   2   5     1121.79      849.56     18.07 o 
  -3   2   5     1034.83     1061.14     42.11 o 
  -2   2   5      468.66      361.80     14.78 o 
  -1   2   5     9835.50     9491.78    123.29 o 
   0   2   5       63.16       86.39     12.44 o 
   1   2   5     8929.00     8896.55    116.17 o 
   2   2   5      406.80      233.33     11.73 o 
   3   2   5    64650.80    69213.96   1200.21 o 
   4   2   5       21.84      -24.18     28.72 o 
   5   2   5       94.14       72.24      8.94 o 
   6   2   5     2507.51     2422.21     46.15 o 
   7   2   5     1327.69     1139.13     28.91 o 
   8   2   5      176.53      101.43     10.62 o 
   9   2   5      346.72      350.69     15.87 o 
  10   2   5      216.96      177.12     20.83 o 
  11   2   5       42.33      148.13     51.39 o 
  12   2   5       41.80       49.68     40.31 o 
  13   2   5       89.13       33.27     57.69 o 
  14   2   5      437.56      352.77     77.09 o 
 -18   3   5       47.18       21.16     49.88 o 
 -17   3   5      493.15      586.77     63.48 o 
 -16   3   5      204.28      213.48     42.11 o 
 -15   3   5       71.83       70.77     19.96 o 
 -14   3   5      113.21       92.19     20.63 o 
 -13   3   5       67.76       25.92     18.11 o 
 -12   3   5     1983.38     2126.77     49.71 o 
 -11   3   5      111.78      104.51     12.98 o 
 -10   3   5    12205.73    12508.72    187.31 o 
  -9   3   5        0.68      -12.90     12.90 o 
  -8   3   5     5509.62     5806.50     80.64 o 
  -7   3   5       32.35        9.85      9.17 o 
  -6   3   5      213.72      106.54     10.69 o 
  -5   3   5     2387.77     2438.30     46.64 o 
  -4   3   5        9.23       63.46      9.77 o 
  -3   3   5      227.17      166.11     13.57 o 
  -2   3   5      194.44      357.34     16.80 o 
  -1   3   5     5817.89     7111.60    111.58 o 
   0   3   5       49.96       74.55     10.37 o 
   1   3   5    43495.34    44857.86    591.85 o 
   2   3   5     1464.38     1400.97     28.41 o 
   3   3   5    37360.57    42112.54    741.13 o 
   4   3   5     1185.78     1044.78     41.45 o 
   5   3   5     6792.58     6626.50    116.41 o 
   6   3   5      211.43      243.48      9.51 o 
   7   3   5      189.19      135.18     15.03 o 
   8   3   5       34.73       -1.19     12.49 o 
   9   3   5      306.31      331.61     29.99 o 
  10   3   5       99.26       77.20     31.01 o 
  11   3   5        1.95      -11.79     13.25 o 
  12   3   5      176.81      221.46     42.21 o 
  13   3   5       56.58       39.30     70.54 o 
  14   3   5      457.68      453.46     79.49 o 
 -17   4   5       19.30       12.27     35.59 o 
 -16   4   5      183.12      184.99     41.31 o 
 -15   4   5      166.47      166.71     34.16 o 
 -14   4   5      575.58      531.32     26.61 o 
 -13   4   5        2.63       25.50     16.05 o 
 -12   4   5     4180.18     4045.07     82.44 o 
 -11   4   5       31.98       -1.40     13.70 o 
 -10   4   5     9054.15     9289.46    149.13 o 
  -9   4   5        4.14       -4.46     13.76 o 
  -8   4   5     1308.04     1178.53     24.02 o 
  -7   4   5      217.87      212.12     12.56 o 
  -6   4   5      828.16     1068.51     27.30 o 
  -5   4   5       39.97       57.96     13.30 o 
  -4   4   5      241.18      338.71     13.92 o 
  -3   4   5     4326.78     4324.59     57.71 o 
  -2   4   5     1304.48     1150.95     29.67 o 
  -1   4   5     7069.26     6431.48     99.41 o 
   0   4   5     1245.64     1616.18     29.93 o 
   1   4   5      825.58      867.04     19.81 o 
   2   4   5     1121.70     1136.23     26.19 o 
   3   4   5    33759.09    34999.21    535.99 o 
   4   4   5      118.86      113.19     12.56 o 
   5   4   5      284.10      299.60     15.62 o 
   6   4   5       38.04       18.26     10.52 o 
   7   4   5     1310.96     1147.48     24.58 o 
   8   4   5        3.09       -5.77     16.60 o 
   9   4   5       46.79       40.66     13.48 o 
  10   4   5      246.35      191.65     18.52 o 
  11   4   5      632.25      584.42     41.10 o 
  12   4   5     1102.91     1121.04    113.36 o 
  13   4   5        0.39      -47.80     64.10 o 
 -17   5   5      153.73       25.70     83.89 o 
 -16   5   5      518.80      519.27     59.56 o 
 -15   5   5      500.16      477.24     39.89 o 
 -14   5   5      727.17      726.65     36.61 o 
 -13   5   5        5.05       32.15     17.91 o 
 -12   5   5      247.47      249.23     18.86 o 
 -11   5   5      178.82      186.36     15.00 o 
 -10   5   5     4450.85     4861.51     92.76 o 
  -9   5   5        4.55       -5.19     11.51 o 
  -8   5   5     1951.04     2134.48     40.31 o 
  -7   5   5     2781.84     2602.43     42.88 o 
  -6   5   5       88.62      164.28     12.20 o 
  -5   5   5      765.74      948.87     19.70 o 
  -4   5   5     1934.99     2124.17     48.17 o 
  -3   5   5     2652.59     2763.04     63.49 o 
  -2   5   5      247.01      245.74     14.69 o 
  -1   5   5       59.66       77.69     12.45 o 
   0   5   5      111.42       92.47      9.48 o 
   1   5   5     6314.63     6142.78    101.12 o 
   2   5   5       54.17       46.23     13.06 o 
   3   5   5       33.57       33.77     14.25 o 
   4   5   5       15.95       14.52     11.69 o 
   5   5   5     1444.19     1540.50     29.98 o 
   6   5   5       99.96      103.60     10.67 o 
   7   5   5      847.95      848.85     23.06 o 
   8   5   5       50.74       45.00     16.44 o 
   9   5   5     1469.78     1527.72     50.88 o 
  10   5   5      307.86      276.32     21.02 o 
  11   5   5       21.97       15.81     18.77 o 
  12   5   5       35.56       13.99     19.82 o 
  13   5   5      163.59      142.08     64.02 o 
 -17   6   5       72.85       24.18     83.13 o 
 -16   6   5      277.05      250.12     73.31 o 
 -15   6   5      172.05      190.82     42.37 o 
 -14   6   5     1123.67     1105.00     42.74 o 
 -13   6   5      656.06      659.54     28.28 o 
 -12   6   5     1242.97     1183.11     38.35 o 
 -11   6   5      126.42      148.84     17.58 o 
 -10   6   5      523.33      405.72     17.16 o 
  -9   6   5      182.88      181.61     14.97 o 
  -8   6   5     3408.05     3592.04     73.41 o 
  -7   6   5      625.60      593.65     27.47 o 
  -6   6   5       12.01       23.48     12.31 o 
  -5   6   5      841.97      829.16     19.93 o 
  -4   6   5      191.18      128.02     16.16 o 
  -3   6   5     1519.93     1448.96     78.10 o 
  -2   6   5     1998.24     2270.81     42.57 o 
  -1   6   5     9477.70    10229.41    202.68 o 
   0   6   5      253.20      197.54     12.80 o 
   1   6   5       30.47       55.22     11.73 o 
   2   6   5      227.55      255.86     14.70 o 
   3   6   5     2856.26     2954.47     49.74 o 
   4   6   5      207.49      203.94     15.64 o 
   5   6   5      164.45      146.39     13.57 o 
   6   6   5       20.52       42.54     12.55 o 
   7   6   5     2437.75     2641.39     75.59 o 
   8   6   5       47.71       64.44     13.98 o 
   9   6   5       56.29       64.21     16.89 o 
  10   6   5      103.32       35.39     27.61 o 
  11   6   5     1435.45     1356.54     94.47 o 
  12   6   5      207.28      219.82     33.37 o 
 -16   7   5      429.82      479.15     81.62 o 
 -15   7   5      365.61      409.29     44.58 o 
 -14   7   5      245.63      237.30     30.58 o 
 -13   7   5      597.92      623.86     29.52 o 
 -12   7   5      181.28      203.60     20.23 o 
 -11   7   5       28.56       38.31     17.30 o 
 -10   7   5     2126.75     2258.64     44.28 o 
  -9   7   5      265.79      286.63     15.66 o 
  -8   7   5      892.68      874.79     26.95 o 
  -7   7   5        8.98       63.29     12.94 o 
  -6   7   5     2645.66     2606.82     52.02 o 
  -5   7   5      771.79      912.12     29.04 o 
  -4   7   5     2583.77     2427.69     52.17 o 
  -3   7   5     6624.39     6972.36    116.30 o 
  -2   7   5      764.34      742.85     25.85 o 
  -1   7   5        1.93        2.60     15.59 o 
   0   7   5      216.93      261.84     20.83 o 
   1   7   5     3886.65     4091.57     86.10 o 
   2   7   5        1.12       -3.56     10.85 o 
   3   7   5      118.42       90.01     12.97 o 
   4   7   5     1662.64     1699.54     46.17 o 
   5   7   5      164.48      148.05     17.64 o 
   6   7   5       91.93       73.14     13.35 o 
   7   7   5        6.16       10.96     14.15 o 
   8   7   5      138.51      147.99     18.18 o 
   9   7   5     1899.90     2131.01     90.91 o 
  10   7   5       23.87       43.16     32.15 o 
  11   7   5       28.23        8.33     32.05 o 
  12   7   5        0.07       38.80     64.25 o 
 -16   8   5      101.08      143.59     75.58 o 
 -15   8   5       35.42       25.70     60.46 o 
 -14   8   5      455.81      541.92     43.52 o 
 -13   8   5      199.40      177.00     23.86 o 
 -12   8   5       15.77       35.37     19.00 o 
 -11   8   5      636.20      693.06     27.94 o 
 -10   8   5       85.66       77.39     15.92 o 
  -9   8   5     1100.48     1135.88     33.67 o 
  -8   8   5        5.41      -14.68     20.92 o 
  -7   8   5       12.19       25.36     20.51 o 
  -6   8   5     2247.76     2169.26     59.35 o 
  -5   8   5      140.38      123.69     22.82 o 
  -4   8   5      781.14      855.61     28.06 o 
  -3   8   5        4.93      -20.36     20.36 o 
  -2   8   5      214.48      224.47     20.16 o 
  -1   8   5     4487.25     4610.33     95.41 o 
   0   8   5       13.83      -10.75     12.38 o 
   1   8   5        4.43       28.29     15.72 o 
   2   8   5      293.56      312.20     20.11 o 
   3   8   5      184.43      149.89     18.07 o 
   4   8   5       83.43       43.17     16.68 o 
   5   8   5       95.54       58.95     15.60 o 
   6   8   5       65.89       51.16     17.54 o 
   7   8   5     4518.93     5195.37    141.27 o 
   8   8   5       20.44       64.76     24.39 o 
   9   8   5       54.05       21.36     14.27 o 
  10   8   5      134.10      118.45     36.31 o 
  11   8   5      263.82      233.29     40.25 o 
 -15   9   5       78.92      158.71     75.58 o 
 -14   9   5       15.39       12.09     84.64 o 
 -13   9   5      137.85      195.03     48.62 o 
 -12   9   5      717.11      838.27     41.76 o 
 -11   9   5      996.18      957.24     35.86 o 
 -10   9   5      952.61      842.36     33.00 o 
  -9   9   5      212.37      252.13     29.81 o 
  -8   9   5     1388.07     1413.81     42.85 o 
  -7   9   5      115.75      110.32     35.56 o 
  -6   9   5     2147.09     2153.82     67.28 o 
  -5   9   5       55.68       29.74     24.65 o 
  -4   9   5       10.18       -9.03     23.56 o 
  -3   9   5     2477.28     2442.82     74.09 o 
  -2   9   5       88.96       90.75     27.71 o 
  -1   9   5       23.21       48.93     15.48 o 
   0   9   5        3.60       25.80     18.60 o 
   1   9   5     2827.79     3138.82     72.51 o 
   2   9   5      103.56       84.29     18.53 o 
   3   9   5     2976.83     3390.47     97.42 o 
   4   9   5       11.89       11.59     21.31 o 
   5   9   5     1969.97     2128.73     85.24 o 
   6   9   5       61.65       78.92     29.95 o 
   7   9   5      307.32      308.35     69.53 o 
   8   9   5       17.59        3.02     46.86 o 
   9   9   5     1525.87     1567.43    114.87 o 
  10   9   5        1.25       -4.75     39.42 o 
 -15  10   5       86.22       46.86     83.13 o 
 -14  10   5      300.37      376.37     86.16 o 
 -13  10   5      150.64       92.20     66.51 o 
 -12  10   5      210.91      162.81     86.91 o 
 -11  10   5     1399.20     1424.13     70.47 o 
 -10  10   5      866.82      797.77     51.27 o 
  -9  10   5     1448.29     1337.71     46.11 o 
  -8  10   5      119.20       88.57     22.21 o 
  -7  10   5     1800.72     1886.31     49.56 o 
  -6  10   5      774.08      881.97     44.07 o 
  -5  10   5      707.92      633.70     36.87 o 
  -4  10   5     3148.08     3498.55    101.34 o 
  -3  10   5       82.08       89.48     17.55 o 
  -2  10   5       28.52       39.19     17.08 o 
  -1  10   5     2963.45     3246.35     71.41 o 
   0  10   5      988.48      872.51     33.94 o 
   1  10   5     2028.93     2215.67     64.88 o 
   2  10   5        8.37       31.25     19.96 o 
   3  10   5      215.49      246.58     26.87 o 
   4  10   5       54.15       50.17     24.52 o 
   5  10   5      185.96      192.16     37.45 o 
   6  10   5        0.88      -18.19     51.39 o 
   7  10   5      644.00      610.65     72.55 o 
   8  10   5       53.51       71.04     52.90 o 
   9  10   5        2.09      -54.41     54.41 o 
 -14  11   5        9.29       72.55    107.32 o 
 -13  11   5     1073.85     1144.21    120.92 o 
 -12  11   5      280.36      393.96     60.21 o 
 -11  11   5      101.16       75.84    125.46 o 
 -10  11   5       59.66       74.39     40.29 o 
  -9  11   5      391.90      415.58     44.10 o 
  -8  11   5     1169.12     1125.05     56.70 o 
  -7  11   5      483.34      399.97     44.48 o 
  -6  11   5      378.39      378.56     78.90 o 
  -5  11   5      352.75      215.09     21.60 o 
  -4  11   5       22.66       36.46     18.33 o 
  -3  11   5      120.54       92.16     18.62 o 
  -2  11   5        0.70        8.03     22.61 o 
  -1  11   5      834.44      742.88     39.90 o 
   0  11   5       26.75       11.63     18.90 o 
   1  11   5     2691.19     3055.28     95.28 o 
   2  11   5       76.02       38.74     24.75 o 
   3  11   5      184.73      233.16     34.66 o 
   4  11   5        6.28       -3.74     34.52 o 
   5  11   5     2576.32     2582.97    135.70 o 
   6  11   5       50.91       19.65     46.86 o 
   7  11   5       19.64        1.51     42.32 o 
   8  11   5        2.68      -30.23     43.83 o 
 -13  12   5      154.05      300.79    108.83 o 
 -12  12   5       84.70      131.50     87.67 o 
 -11  12   5      190.43      193.82    109.58 o 
 -10  12   5      480.55      550.15     63.59 o 
  -9  12   5      233.95      306.13     56.68 o 
  -8  12   5      566.94      525.29     57.60 o 
  -7  12   5      905.07      981.99     69.95 o 
  -6  12   5       66.01      118.20     62.73 o 
  -5  12   5     1163.68     1214.80     93.71 o 
  -4  12   5      104.27       94.33     41.10 o 
  -3  12   5      698.03      784.19     56.93 o 
  -2  12   5      263.92      210.98     27.93 o 
  -1  12   5     1040.67     1020.48     43.82 o 
   0  12   5      300.23      304.31     30.63 o 
   1  12   5     1078.51     1139.69     54.92 o 
   2  12   5       25.31       54.35     30.86 o 
   3  12   5     3073.83     3175.37    172.97 o 
   4  12   5        2.62       60.04     72.55 o 
   5  12   5      309.40      238.82     68.02 o 
   6  12   5       43.91       28.72     60.46 o 
 -11  13   5       20.93      -22.89     68.92 o 
 -10  13   5      102.80      210.01    130.75 o 
  -9  13   5      175.79      238.31     63.46 o 
  -8  13   5     1399.21     1581.24     88.95 o 
  -7  13   5      260.59      224.23     62.35 o 
  -6  13   5        1.66      -27.91     52.21 o 
  -5  13   5      522.72      556.69     67.11 o 
  -4  13   5      217.53      175.77     50.79 o 
  -3  13   5      472.51      522.24     58.19 o 
  -2  13   5      718.12      781.65     75.48 o 
  -1  13   5      135.36       77.56     41.57 o 
   0  13   5        0.44      -12.35     50.64 o 
   1  13   5      649.25      591.58     54.41 o 
   2  13   5       24.36       10.58     54.41 o 
   3  13   5      174.43      149.64     63.48 o 
   4  13   5        1.29      -15.12     61.97 o 
   5  13   5     1288.44     1234.90    126.97 o 
  -9  14   5        1.02      -75.07    116.39 o 
  -8  14   5       19.60       87.13     70.17 o 
  -7  14   5      262.18      280.12     73.70 o 
  -6  14   5      192.74      192.65     66.46 o 
  -5  14   5      127.33      193.68     59.27 o 
  -4  14   5       82.49       86.66     71.80 o 
  -3  14   5      717.32      817.09     83.18 o 
  -2  14   5       78.31       55.03    116.39 o 
  -1  14   5      547.88      688.25     92.96 o 
   0  14   5       46.31      -14.67     50.56 o 
   1  14   5        2.15       -6.05     61.97 o 
   2  14   5       83.08      201.03     77.09 o 
   3  14   5      948.61      935.62    111.85 o 
  -6  15   5        5.12       -1.92     73.65 o 
  -5  15   5      697.55      691.66     96.74 o 
  -4  15   5      450.59      461.84     79.97 o 
  -3  15   5      153.79       59.65     55.74 o 
  -2  15   5        0.32      -14.10     64.52 o 
  -1  15   5        5.10      -72.55     72.55 o 
  -4 -18   6      502.40      550.95     63.43 o 
  -3 -18   6      102.51      111.97     46.66 o 
  -2 -18   6       45.40       36.29     42.40 o 
  -1 -18   6     1346.63      988.53    102.78 o 
   0 -18   6       59.45       14.51     80.11 o 
   1 -18   6      423.91      516.31     76.33 o 
   2 -18   6       36.14      -47.21     47.21 o 
   3 -18   6       63.48       65.56     48.26 o 
   4 -18   6      252.55      139.06    105.81 o 
   5 -18   6      166.91      175.65     55.45 o 
   6 -18   6       12.00      -51.39     74.06 o 
  -7 -17   6       15.97       17.18     52.34 o 
  -6 -17   6      300.89      322.88     55.30 o 
  -5 -17   6       28.78        2.63     39.12 o 
  -4 -17   6        2.03      -46.90     46.90 o 
  -3 -17   6       40.98      -24.33     33.27 o 
  -2 -17   6      821.12      617.13    173.82 o 
  -1 -17   6      507.73      565.90     45.17 o 
   0 -17   6        1.07      -28.30     37.08 o 
   1 -17   6      534.71      444.38     83.13 o 
   2 -17   6      138.94      105.91     39.81 o 
   3 -17   6      727.16      694.07    102.03 o 
   4 -17   6      185.79       91.40     43.30 o 
   5 -17   6      139.98      121.68     43.93 o 
   6 -17   6       33.36       40.53     44.96 o 
   7 -17   6       95.13       41.72     61.45 o 
   8 -17   6      113.24      293.23    125.46 o 
  -9 -16   6       15.92        9.86     50.00 o 
  -8 -16   6      428.20      435.08    105.05 o 
  -7 -16   6       60.21       79.18     50.64 o 
  -6 -16   6      284.55      254.96     44.90 o 
  -5 -16   6       83.61       97.47     36.22 o 
  -4 -16   6     2461.14     2938.85    158.17 o 
  -3 -16   6        3.26        9.80     22.73 o 
  -2 -16   6       28.25       31.41     24.31 o 
  -1 -16   6      210.86      202.35     31.85 o 
   0 -16   6       63.46      114.74     43.83 o 
   1 -16   6      286.38      363.73     45.41 o 
   2 -16   6      203.38      241.84     48.37 o 
   3 -16   6       95.96       38.12     43.83 o 
   4 -16   6      166.95      159.52     36.29 o 
   5 -16   6      748.71      794.55     55.44 o 
   6 -16   6        2.44       46.87     31.49 o 
   7 -16   6      103.05       30.86     62.20 o 
   8 -16   6        4.66       -3.94    102.78 o 
   9 -16   6      758.71      756.05     64.60 o 
 -10 -15   6       35.85       17.79     50.09 o 
  -9 -15   6       26.81       29.45     51.49 o 
  -8 -15   6       52.05       39.04     35.26 o 
  -7 -15   6      171.33      164.70     33.78 o 
  -6 -15   6      847.65      822.42     41.80 o 
  -5 -15   6       37.22      -14.68     20.87 o 
  -4 -15   6      315.69      298.86     25.41 o 
  -3 -15   6      189.18      191.33     23.98 o 
  -2 -15   6      649.24      689.56     47.49 o 
  -1 -15   6      480.94      533.36     36.06 o 
   0 -15   6       70.86       49.96     14.23 o 
   1 -15   6        2.62       33.88     31.36 o 
   2 -15   6      378.95      436.12     41.16 o 
   3 -15   6      411.46      343.06     39.22 o 
   4 -15   6      164.41      131.44     41.25 o 
   5 -15   6      468.29      427.46     37.88 o 
   6 -15   6        6.29       10.88     29.33 o 
   7 -15   6     1869.43     1829.93    108.19 o 
   8 -15   6       12.60      -42.00     42.00 o 
   9 -15   6      769.70      668.55     92.20 o 
  10 -15   6      398.78      296.32     54.41 o 
  11 -15   6      407.91      352.24     67.33 o 
 -11 -14   6       19.72       11.06     39.59 o 
 -10 -14   6        0.53      -35.07     35.07 o 
  -9 -14   6      105.17      167.82     38.29 o 
  -8 -14   6      374.20      317.23     31.22 o 
  -7 -14   6       40.73       18.89     23.54 o 
  -6 -14   6      327.95      295.08     25.45 o 
  -5 -14   6        6.95       23.42     21.63 o 
  -4 -14   6      255.21      262.92     22.83 o 
  -3 -14   6      626.72      642.20     31.09 o 
  -2 -14   6       52.77       52.34     23.64 o 
  -1 -14   6       97.89      108.95     16.92 o 
   0 -14   6      409.60      419.51     25.12 o 
   1 -14   6        4.58       19.22     25.05 o 
   2 -14   6     1494.69     1682.80     69.94 o 
   3 -14   6      364.18      362.90     39.58 o 
   4 -14   6      410.36      381.46     39.67 o 
   5 -14   6     1224.36     1289.14     58.66 o 
   6 -14   6      421.48      432.79     31.36 o 
   7 -14   6      948.74      883.10     50.51 o 
   8 -14   6      209.72      184.02     37.68 o 
   9 -14   6     2788.47     3483.07    138.53 o 
  10 -14   6        1.92        4.12     56.10 o 
  11 -14   6      118.13       41.53     69.36 o 
 -12 -13   6        0.78      -20.25     30.77 o 
 -11 -13   6       38.47       45.63     68.11 o 
 -10 -13   6      818.40      878.53     52.43 o 
  -9 -13   6      104.74       98.86     26.87 o 
  -8 -13   6        5.87       12.13     18.35 o 
  -7 -13   6       20.79       12.14     18.51 o 
  -6 -13   6     4304.70     4737.50    103.83 o 
  -5 -13   6       61.04       40.21     18.12 o 
  -4 -13   6     1700.21     1804.21     48.63 o 
  -3 -13   6      232.49      284.98     23.55 o 
  -2 -13   6      234.04      261.53     17.92 o 
  -1 -13   6       12.05       13.54     13.99 o 
   0 -13   6     1193.04     1162.53     35.48 o 
   1 -13   6       15.95       19.74     26.83 o 
   2 -13   6       34.78       72.34     29.51 o 
   3 -13   6      342.65      402.24     31.28 o 
   4 -13   6     1772.69     1662.12     58.25 o 
   5 -13   6      355.45      262.00     18.26 o 
   6 -13   6       17.94      -19.31     19.31 o 
   7 -13   6     3195.54     3315.53    129.44 o 
   8 -13   6        7.86       -8.88     30.93 o 
   9 -13   6     1116.60     1090.21     59.91 o 
  10 -13   6      334.61      222.47     58.67 o 
  11 -13   6      296.36      390.59    118.65 o 
  12 -13   6       21.97      130.19     62.73 o 
 -13 -12   6        0.04      -16.11     34.23 o 
 -12 -12   6      658.27      656.62     46.66 o 
 -11 -12   6        2.44       24.17     31.10 o 
 -10 -12   6      116.06       92.64     29.14 o 
  -9 -12   6      401.74      399.59     27.94 o 
  -8 -12   6     4800.38     5612.39    126.26 o 
  -7 -12   6      440.38      397.31     34.81 o 
  -6 -12   6     6637.77     7402.21    131.71 o 
  -5 -12   6      130.40      171.49     17.18 o 
  -4 -12   6      259.07      258.25     19.09 o 
  -3 -12   6      656.80      564.70     21.56 o 
  -2 -12   6      113.89       70.64     15.36 o 
  -1 -12   6     1395.56     1540.24     46.25 o 
   0 -12   6     1585.30     1615.48     51.72 o 
   1 -12   6        3.82      -11.51     17.36 o 
   2 -12   6      558.88      501.45     29.14 o 
   3 -12   6      368.51      319.37     24.48 o 
   4 -12   6      188.18       84.81     22.59 o 
   5 -12   6     5005.25     5582.42    164.64 o 
   6 -12   6       71.22       27.40     18.78 o 
   7 -12   6     2338.26     2331.35     80.50 o 
   8 -12   6     1022.27     1115.29     47.14 o 
   9 -12   6      652.88      619.93     34.03 o 
  10 -12   6      286.24      305.37     41.80 o 
  11 -12   6        3.18      -39.50     52.51 o 
  12 -12   6       66.03       87.17     57.36 o 
  13 -12   6       63.89       69.33     77.09 o 
 -14 -11   6      164.00      174.69     45.09 o 
 -13 -11   6      103.54       76.29     31.18 o 
 -12 -11   6       13.35       29.24     28.12 o 
 -11 -11   6       12.91       -4.69     25.98 o 
 -10 -11   6      270.66      301.80     25.87 o 
  -9 -11   6      265.50      258.11     20.57 o 
  -8 -11   6     1148.24     1168.27     31.95 o 
  -7 -11   6      675.12      707.49     22.14 o 
  -6 -11   6     3329.12     3546.40     64.39 o 
  -5 -11   6       19.95       40.33     16.24 o 
  -4 -11   6      115.88      109.76     14.64 o 
  -3 -11   6      877.64     1014.45     31.57 o 
  -2 -11   6     2802.22     2866.74     58.74 o 
  -1 -11   6        6.13        0.39     12.57 o 
   0 -11   6       60.95       33.21     17.90 o 
   1 -11   6     1656.96     1489.95     43.44 o 
   2 -11   6     5983.00     6438.23    189.58 o 
   3 -11   6       85.47       36.07     27.49 o 
   4 -11   6     1989.69     1903.74     64.20 o 
   5 -11   6     2278.15     2335.23     71.60 o 
   6 -11   6      471.10      391.02     22.36 o 
   7 -11   6     4361.97     4741.86    146.65 o 
   8 -11   6       95.84       52.32     19.73 o 
   9 -11   6      272.66      258.43     27.74 o 
  10 -11   6      122.12      128.43     30.50 o 
  11 -11   6      674.93      738.02     51.88 o 
  12 -11   6       83.13       39.31     47.60 o 
  13 -11   6        0.74      -36.76     59.49 o 
 -15 -10   6      426.01      471.05     52.85 o 
 -14 -10   6      116.09      134.90     32.05 o 
 -13 -10   6       84.99       70.05     34.43 o 
 -12 -10   6      523.04      570.36     39.58 o 
 -11 -10   6        9.59        3.96     20.45 o 
 -10 -10   6      319.89      281.76     19.83 o 
  -9 -10   6        0.90       12.73     15.44 o 
  -8 -10   6    10001.90    10948.05    166.44 o 
  -7 -10   6       24.21        4.67     13.75 o 
  -6 -10   6      924.18     1055.17     26.90 o 
  -5 -10   6      547.83      597.08     19.98 o 
  -4 -10   6      628.89      595.96     20.37 o 
  -3 -10   6      116.17      187.46     14.69 o 
  -2 -10   6       11.34        2.17     13.08 o 
  -1 -10   6      138.84      156.72     15.27 o 
   0 -10   6      143.08      142.09     25.96 o 
   1 -10   6      521.32      521.57     23.26 o 
   2 -10   6       10.04       33.96     16.68 o 
   3 -10   6      626.41      507.33     36.65 o 
   4 -10   6      169.50      150.30     19.59 o 
   5 -10   6     1882.85     1819.00     56.27 o 
   6 -10   6      335.05      239.15     25.21 o 
   7 -10   6     1491.76     1432.46     55.81 o 
   8 -10   6      918.13      921.33     36.34 o 
   9 -10   6     1103.26     1207.06     59.34 o 
  10 -10   6       13.07       74.21     27.04 o 
  11 -10   6      982.01     1032.47     58.29 o 
  12 -10   6      270.67      314.00     49.75 o 
  13 -10   6      499.16      584.19     65.40 o 
  14 -10   6       30.82       31.57     56.46 o 
 -15  -9   6       61.49       28.56     34.52 o 
 -14  -9   6      276.34      313.89     34.90 o 
 -13  -9   6      867.56      784.22     36.81 o 
 -12  -9   6        4.48       22.52     17.58 o 
 -11  -9   6      489.21      405.96     19.35 o 
 -10  -9   6     3767.84     3759.08     77.33 o 
  -9  -9   6      103.13      124.44     18.97 o 
  -8  -9   6      758.20      899.01     22.85 o 
  -7  -9   6      892.87      915.49     25.42 o 
  -6  -9   6     6574.99     6346.26    103.87 o 
  -5  -9   6      157.67      141.30     13.98 o 
  -4  -9   6       62.86       46.90     11.94 o 
  -3  -9   6       91.43      114.71     12.31 o 
  -2  -9   6     2160.54     2275.70     45.31 o 
  -1  -9   6     2422.23     2389.52     45.63 o 
   0  -9   6       24.24       28.34     15.16 o 
   1  -9   6      442.60      346.99     16.69 o 
   2  -9   6     6935.14     7440.05    144.98 o 
   3  -9   6      911.74      874.26     22.45 o 
   4  -9   6       85.55       75.85      7.92 o 
   5  -9   6      434.21      379.33     20.16 o 
   6  -9   6     1683.96     1776.16     53.32 o 
   7  -9   6      975.13     1126.37     39.28 o 
   8  -9   6       35.41       -2.15     16.98 o 
   9  -9   6       64.27       47.37     13.29 o 
  10  -9   6       48.94       53.98     14.75 o 
  11  -9   6      431.03      413.19     24.64 o 
  12  -9   6        6.63      -20.19     33.86 o 
  13  -9   6      448.16      518.15     53.87 o 
  14  -9   6      222.06      160.22     45.35 o 
 -16  -8   6      109.88       49.63     34.17 o 
 -15  -8   6      369.45      381.07     34.92 o 
 -14  -8   6        2.90      -12.72     30.13 o 
 -13  -8   6      333.25      324.70     18.59 o 
 -12  -8   6      416.90      427.43     18.96 o 
 -11  -8   6      278.11      286.76     16.73 o 
 -10  -8   6       16.61        4.92     13.58 o 
  -9  -8   6       68.63       66.15     17.80 o 
  -8  -8   6    10638.92    10662.01    137.94 o 
  -7  -8   6      571.49      560.02     18.14 o 
  -6  -8   6        0.69       61.04     11.78 o 
  -5  -8   6       10.23       36.43     10.34 o 
  -4  -8   6     2473.78     2630.75     42.23 o 
  -3  -8   6      429.15      377.51     13.76 o 
  -2  -8   6      234.64      135.91     11.22 o 
  -1  -8   6     1060.69     1271.69     25.68 o 
   0  -8   6      446.02      440.02     24.17 o 
   1  -8   6     2731.50     2790.58     52.48 o 
   2  -8   6       46.63       37.60     11.32 o 
   3  -8   6     3501.34     3613.87     73.44 o 
   4  -8   6      124.67       94.50     17.93 o 
   5  -8   6       89.97       26.97     14.03 o 
   6  -8   6      402.44      441.34     21.07 o 
   7  -8   6      136.31       79.81     12.20 o 
   8  -8   6     1749.38     2135.67     69.18 o 
   9  -8   6      261.76      327.29     19.93 o 
  10  -8   6      107.05      119.51     15.70 o 
  11  -8   6      447.84      439.11     21.53 o 
  12  -8   6      783.85      702.20     40.75 o 
  13  -8   6      313.57      321.29     46.42 o 
  14  -8   6       41.93       12.09     54.41 o 
  15  -8   6        7.90      -39.30    136.04 o 
 -16  -7   6       28.29       87.34     34.01 o 
 -15  -7   6        1.32       25.84     28.72 o 
 -14  -7   6      360.74      395.00     35.42 o 
 -13  -7   6     2050.39     2224.66     47.65 o 
 -12  -7   6       22.11       15.98     19.34 o 
 -11  -7   6       95.28      101.47     13.69 o 
 -10  -7   6     4361.11     4585.09     72.78 o 
  -9  -7   6        7.50       34.55     13.44 o 
  -8  -7   6      409.85      349.00     13.43 o 
  -7  -7   6     1321.20     1366.78     24.14 o 
  -6  -7   6     3823.57     3491.20     50.80 o 
  -5  -7   6       10.28       -0.93     10.49 o 
  -4  -7   6     2384.17     2417.05     53.40 o 
  -3  -7   6        0.19        7.95     10.34 o 
  -2  -7   6     1668.63     1724.83     32.48 o 
  -1  -7   6      547.42      553.98     15.09 o 
   0  -7   6     2677.97     3126.79     49.18 o 
   1  -7   6      203.48      136.65     11.28 o 
   2  -7   6      132.13      299.36     14.97 o 
   3  -7   6     4423.52     4282.01    111.48 o 
   4  -7   6      581.91      512.43     18.29 o 
   5  -7   6     2356.83     2660.71     61.06 o 
   6  -7   6      118.30      141.89     14.26 o 
   7  -7   6      857.45      908.66     34.37 o 
   8  -7   6      600.32      654.03     29.22 o 
   9  -7   6     1946.79     2069.87     68.88 o 
  10  -7   6       81.41       62.90     16.89 o 
  11  -7   6      340.66      339.56     19.42 o 
  12  -7   6       66.32      108.79     24.18 o 
  13  -7   6        2.53       11.31     28.84 o 
  14  -7   6      161.60      205.67     41.21 o 
  15  -7   6      827.49      899.10     67.12 o 
 -17  -6   6      102.35       38.13     29.75 o 
 -16  -6   6       93.80      125.08     35.64 o 
 -15  -6   6      243.57      261.12     36.96 o 
 -14  -6   6        9.22       -1.18     19.25 o 
 -13  -6   6       10.23       33.26     11.61 o 
 -12  -6   6     2166.18     2260.21     48.19 o 
 -11  -6   6      802.33      847.70     21.33 o 
 -10  -6   6        6.52       16.54     13.31 o 
  -9  -6   6      309.00      349.61     23.53 o 
  -8  -6   6     3908.77     3641.16     47.08 o 
  -7  -6   6      383.02      465.22     14.88 o 
  -6  -6   6     1481.69     1373.98     39.66 o 
  -5  -6   6     3335.90     3388.81     48.83 o 
  -4  -6   6    29097.18    31560.06    417.33 o 
  -3  -6   6      518.26      503.54     15.34 o 
  -2  -6   6     5427.28     5886.68     73.09 o 
  -1  -6   6     2226.29     2466.73     38.44 o 
   0  -6   6     2437.29     2082.80     30.82 o 
   1  -6   6     7347.34     8080.14    169.52 o 
   2  -6   6       49.45      271.23     15.70 o 
   3  -6   6      737.57      898.09     25.53 o 
   4  -6   6       50.91       96.19     11.40 o 
   5  -6   6     2744.12     2339.12     49.96 o 
   6  -6   6        9.84       22.52     13.74 o 
   7  -6   6      161.75       89.01     15.26 o 
   8  -6   6      295.38      314.19     16.14 o 
   9  -6   6      110.10       93.22     13.39 o 
  10  -6   6      452.79      441.00     17.30 o 
  11  -6   6      100.87       74.39     19.65 o 
  12  -6   6      393.13      426.31     26.91 o 
  13  -6   6      105.13      103.83     27.35 o 
  14  -6   6        0.30      -29.26     33.40 o 
  15  -6   6        3.53      -11.55     30.62 o 
 -17  -5   6       13.51       -3.69     26.78 o 
 -16  -5   6        3.56       28.63     26.76 o 
 -15  -5   6        5.11       10.71     28.47 o 
 -14  -5   6     1426.19     1329.24     46.10 o 
 -13  -5   6     1158.12     1179.00     26.11 o 
 -12  -5   6      263.38      250.17     13.36 o 
 -11  -5   6      762.34      752.66     31.65 o 
 -10  -5   6     3750.33     4178.63     55.78 o 
  -9  -5   6     2684.00     2886.83     44.56 o 
  -8  -5   6        3.53       29.37     11.86 o 
  -7  -5   6      366.03      518.88     14.13 o 
  -6  -5   6     4267.51     3939.77     53.02 o 
  -5  -5   6        5.42      -10.05     10.16 o 
  -4  -5   6     2776.15     3594.93     49.89 o 
  -3  -5   6      317.68      275.28     12.68 o 
  -2  -5   6    12114.61    11654.69    159.95 o 
  -1  -5   6      632.80      788.47     18.48 o 
   0  -5   6     1507.22     1489.76     31.42 o 
   1  -5   6      184.92      196.09     13.37 o 
   2  -5   6     1125.16      841.61     21.19 o 
   3  -5   6     3060.88     2627.55     77.89 o 
   4  -5   6        7.24       -0.86     10.31 o 
   5  -5   6     1929.73     2245.57     54.43 o 
   6  -5   6       75.95       83.55     12.19 o 
   7  -5   6     4634.23     5018.82    121.53 o 
   8  -5   6      187.21      179.39     13.56 o 
   9  -5   6     3116.42     3471.79     82.88 o 
  10  -5   6       15.53       16.10     16.57 o 
  11  -5   6     1078.98     1220.51     41.03 o 
  12  -5   6      487.17      512.44     30.39 o 
  13  -5   6       13.75       19.96     19.97 o 
  14  -5   6      165.76      203.25     26.94 o 
  15  -5   6       81.72       64.47     24.34 o 
 -17  -4   6       14.69       15.35     44.12 o 
 -16  -4   6      365.38      387.72     48.99 o 
 -15  -4   6      230.54      208.19     21.30 o 
 -14  -4   6        0.90       10.59     22.69 o 
 -13  -4   6      917.77      939.36     22.56 o 
 -12  -4   6     1065.54      943.31     22.53 o 
 -11  -4   6      254.79      222.42     11.95 o 
 -10  -4   6      148.89      116.09     10.19 o 
  -9  -4   6        9.11        2.63     12.22 o 
  -8  -4   6      341.62      300.26     16.78 o 
  -7  -4   6     2780.50     3114.97     41.99 o 
  -6  -4   6     2641.05     3197.41     45.12 o 
  -5  -4   6      141.46      273.52     12.28 o 
  -4  -4   6    14953.85    15440.91    215.10 o 
  -3  -4   6      245.60      314.49     13.57 o 
  -2  -4   6     1296.20     1310.71     25.09 o 
  -1  -4   6      313.67      444.38     14.69 o 
   0  -4   6      351.25      476.96     15.07 o 
   1  -4   6       17.26      109.84     11.47 o 
   2  -4   6      176.62      141.31     11.26 o 
   3  -4   6      143.61      221.04     12.54 o 
   4  -4   6     1683.38     1575.83     39.16 o 
   5  -4   6     9046.82     9039.68    193.95 o 
   6  -4   6        3.16       20.39     40.05 o 
   7  -4   6     5116.23     5276.15    107.99 o 
   8  -4   6       12.64        6.31      8.35 o 
   9  -4   6     1682.80     1672.51     90.77 o 
  10  -4   6       79.90       71.27     16.57 o 
  11  -4   6      597.46      716.31     29.74 o 
  12  -4   6        8.66      -19.57     27.05 o 
  13  -4   6      477.87      442.53     48.18 o 
  14  -4   6      470.28      454.18     57.16 o 
  15  -4   6       89.35       81.86    102.03 o 
 -18  -3   6      166.82      188.68     37.05 o 
 -17  -3   6       32.67       24.94     31.49 o 
 -16  -3   6        8.40       46.08     27.21 o 
 -15  -3   6       71.00       61.49     19.79 o 
 -14  -3   6      571.92      558.43     27.11 o 
 -13  -3   6      605.05      574.97     20.93 o 
 -12  -3   6      356.63      321.20     13.29 o 
 -11  -3   6     1329.66     1230.24     23.69 o 
 -10  -3   6     3756.16     3937.95     61.06 o 
  -9  -3   6     1708.29     1527.51     28.73 o 
  -8  -3   6      143.92       76.96     11.10 o 
  -7  -3   6     2741.22     3002.64     38.23 o 
  -6  -3   6    22862.85    22512.66    321.27 o 
  -5  -3   6    10516.85     9599.59    128.56 o 
  -4  -3   6      343.61      438.37     14.59 o 
  -3  -3   6        2.67      -11.62     11.62 o 
  -2  -3   6     9815.00     8800.74    130.63 o 
  -1  -3   6     1822.37     1495.56     43.63 o 
   0  -3   6      150.19       87.42     10.86 o 
   1  -3   6      471.27      383.50     13.65 o 
   2  -3   6     1162.84     1196.98     25.98 o 
   3  -3   6     4652.54     4214.23     75.05 o 
   4  -3   6     1542.14     1721.47     43.76 o 
   5  -3   6       95.30       49.82      8.75 o 
   6  -3   6      204.68      275.77     12.16 o 
   7  -3   6     9203.12    10290.94    194.22 o 
   8  -3   6       14.32      -10.52     15.49 o 
   9  -3   6     1846.69     1815.54     57.81 o 
  10  -3   6       74.45       56.78     47.94 o 
  11  -3   6     1878.09     2084.72     87.92 o 
  12  -3   6       32.03       42.73     13.65 o 
  13  -3   6       14.03       44.91     10.79 o 
  14  -3   6       53.07       27.25     59.70 o 
  15  -3   6      221.11      348.18     83.76 o 
 -18  -2   6      637.56      626.38     43.35 o 
 -17  -2   6        8.28       -2.90     29.53 o 
 -16  -2   6      361.12      249.32     54.83 o 
 -15  -2   6       45.18       61.41     19.78 o 
 -14  -2   6       11.01       18.05     11.74 o 
 -13  -2   6     1562.39     1617.67     36.26 o 
 -12  -2   6      476.62      438.69     16.68 o 
 -11  -2   6      582.47      574.29     15.47 o 
 -10  -2   6      498.40      469.45     15.42 o 
  -9  -2   6      143.14      178.04     11.42 o 
  -8  -2   6     6315.73     6543.10     76.03 o 
  -7  -2   6    12711.31    12542.06    155.12 o 
  -6  -2   6    16216.47    16872.63    215.35 o 
  -5  -2   6      355.17      493.69     14.14 o 
  -4  -2   6    10752.28    10221.33    150.16 o 
  -3  -2   6     1968.46     1986.70     37.09 o 
  -2  -2   6       18.06      101.00     10.86 o 
  -1  -2   6      382.76      291.13     18.48 o 
   0  -2   6     7192.62     6458.73    130.45 o 
   1  -2   6      633.02      564.05     15.09 o 
   2  -2   6     1727.32     1867.90     37.19 o 
   3  -2   6      576.64      452.97     17.67 o 
   4  -2   6      843.48      993.72     21.83 o 
   5  -2   6     3789.00     3477.04     64.56 o 
   6  -2   6     1153.75      970.57     22.44 o 
   7  -2   6     2046.62     1747.69    105.81 o 
   8  -2   6       20.52       14.75     11.44 o 
   9  -2   6     4337.44     4888.42    128.00 o 
  10  -2   6       23.12        0.72     18.10 o 
  11  -2   6      407.24      430.32     19.85 o 
  12  -2   6       41.31       30.52      8.89 o 
  13  -2   6      956.47     1006.58    102.62 o 
  14  -2   6      268.20      258.43     75.90 o 
  15  -2   6      343.58      291.18     77.57 o 
 -18  -1   6       17.35        1.95     53.66 o 
 -17  -1   6        3.66       18.64     32.53 o 
 -16  -1   6      209.42      234.28     32.43 o 
 -15  -1   6      913.19      888.51     39.43 o 
 -14  -1   6      591.66      511.92     19.63 o 
 -13  -1   6        2.98       11.74     12.16 o 
 -12  -1   6     1063.61      974.46     28.14 o 
 -11  -1   6      850.40      745.13     26.59 o 
 -10  -1   6      332.12      258.61     20.07 o 
  -9  -1   6      434.96      508.04     23.55 o 
  -8  -1   6      189.00      127.11     11.28 o 
  -7  -1   6     2367.79     2319.64     27.98 o 
  -6  -1   6     3386.90     3614.31     57.01 o 
  -5  -1   6     5772.30     5906.04    103.36 o 
  -4  -1   6    11894.99    12137.72    201.94 o 
  -3  -1   6      269.56      221.89     14.53 o 
  -2  -1   6      198.90      422.37     16.53 o 
  -1  -1   6      425.43      421.23     13.54 o 
   0  -1   6     6409.81     7802.86    116.33 o 
   1  -1   6      288.37      329.66     12.23 o 
   2  -1   6     6874.67     6716.38    112.99 o 
   3  -1   6     3573.44     3207.19     60.25 o 
   4  -1   6     3464.56     3895.80     80.28 o 
   5  -1   6     1375.99     1428.68     33.30 o 
   6  -1   6      154.24      132.66      9.26 o 
   7  -1   6     2660.17     2863.96     84.19 o 
   8  -1   6      269.82      186.09     16.41 o 
   9  -1   6      480.89      391.96     34.17 o 
  10  -1   6     1188.07     1196.25     43.20 o 
  11  -1   6     1077.21     1161.84     28.26 o 
  12  -1   6      522.94      515.43     53.97 o 
  13  -1   6       27.40       51.96     56.28 o 
  14  -1   6       10.75      104.88     65.42 o 
  15  -1   6      551.81      563.06    101.46 o 
 -18   0   6      612.56      662.68     56.20 o 
 -17   0   6        2.94      -35.34     35.34 o 
 -16   0   6      907.09      989.62     83.13 o 
 -15   0   6      564.95      528.12     21.26 o 
 -14   0   6       76.63       87.64     19.34 o 
 -13   0   6      360.88      315.76     16.12 o 
 -12   0   6      392.62      416.15     22.19 o 
 -11   0   6     2714.15     2813.08     46.83 o 
 -10   0   6      216.04      210.41     24.37 o 
  -9   0   6     1502.14     1212.38     29.09 o 
  -8   0   6     9240.43     9887.16    115.62 o 
  -7   0   6     2245.52     2605.49     33.81 o 
  -6   0   6     1828.45     1721.01     23.57 o 
  -5   0   6     3855.02     3594.02     57.37 o 
  -4   0   6      646.29      615.47     16.43 o 
  -3   0   6       21.02       44.29     11.51 o 
  -2   0   6     3676.16     3205.09     47.90 o 
  -1   0   6      187.17      315.46     13.84 o 
   0   0   6     5462.90     4586.04     73.61 o 
   1   0   6        0.21       29.20     13.31 o 
   2   0   6     9712.67    10475.36    157.96 o 
   3   0   6      727.57      765.08     19.77 o 
   4   0   6     5938.27     6154.33    106.56 o 
   5   0   6     7436.96     7472.77    149.62 o 
   6   0   6     1192.34     1147.46     30.15 o 
   7   0   6       87.05      107.65     14.96 o 
   8   0   6     2064.33     1754.98     48.70 o 
   9   0   6     2322.11     2597.39     68.67 o 
  10   0   6      293.79      238.30     18.48 o 
  11   0   6      216.51       96.75     19.95 o 
  12   0   6      259.48      275.09     72.55 o 
  13   0   6      600.08      618.83    123.94 o 
  14   0   6       28.91       63.60     67.81 o 
 -18   1   6        6.94        5.84     38.91 o 
 -17   1   6      477.43      392.91     67.26 o 
 -16   1   6      306.63      279.61     34.92 o 
 -15   1   6      751.68      702.98     26.60 o 
 -14   1   6      140.11      147.86     15.74 o 
 -13   1   6     1047.48      953.12     25.36 o 
 -12   1   6      162.06      126.57     14.90 o 
 -11   1   6      611.51      561.88     20.44 o 
 -10   1   6     2898.08     2876.69     47.01 o 
  -9   1   6       30.77       69.79     11.75 o 
  -8   1   6      913.33     1065.21     24.95 o 
  -7   1   6     1274.67      929.84     16.78 o 
  -6   1   6     4202.86     4058.98     51.26 o 
  -5   1   6      597.76      822.16     18.94 o 
  -4   1   6      835.43     1019.93     19.26 o 
  -3   1   6        4.55       24.37     11.62 o 
  -2   1   6       47.98       70.85     12.02 o 
  -1   1   6       87.68       77.20     14.84 o 
   0   1   6     6365.53     6828.37    109.17 o 
   1   1   6     1604.89     1446.96     28.01 o 
   2   1   6     4083.04     3975.08     73.19 o 
   3   1   6      197.45      175.38     11.35 o 
   4   1   6     6740.66     7536.22    118.32 o 
   5   1   6      696.57      719.06     17.62 o 
   6   1   6     1602.93     1702.69     34.24 o 
   7   1   6      848.44      844.99     26.92 o 
   8   1   6      223.02      136.10     12.06 o 
   9   1   6      115.14       98.78     15.42 o 
  10   1   6     1633.51     1629.52     52.76 o 
  11   1   6      852.38      716.22     47.08 o 
  13   1   6      171.52      116.06     96.74 o 
  14   1   6       51.75      -55.60     71.02 o 
 -18   2   6      847.03      844.79     68.42 o 
 -17   2   6      109.46      103.00     37.79 o 
 -16   2   6       99.57      105.15     33.36 o 
 -15   2   6      381.71      377.83     29.68 o 
 -14   2   6      825.86      845.23     28.02 o 
 -13   2   6      688.76      675.61     30.31 o 
 -12   2   6       26.44       40.39     18.30 o 
 -11   2   6      891.10      739.57     21.79 o 
 -10   2   6      148.44      161.32     13.14 o 
  -9   2   6      696.55      574.80     22.53 o 
  -8   2   6     3577.03     3547.81     43.24 o 
  -7   2   6      283.33      302.99     13.48 o 
  -6   2   6      463.01      479.35     16.80 o 
  -5   2   6      209.13       90.47     10.64 o 
  -4   2   6      320.23      282.05     16.80 o 
  -3   2   6     2268.01     2736.54     37.98 o 
  -2   2   6     5446.13     5560.87     77.35 o 
  -1   2   6       18.34       39.54     11.86 o 
   0   2   6    10396.28    11009.92    140.27 o 
   1   2   6      537.40      398.91     15.40 o 
   2   2   6    11497.60    13240.87    224.00 o 
   3   2   6     1888.42     1697.51     36.11 o 
   4   2   6     5633.19     6638.51    110.62 o 
   5   2   6      813.78      829.73     21.32 o 
   6   2   6     1517.46     1604.01     35.70 o 
   7   2   6      356.88      315.04     15.90 o 
   8   2   6      749.69      634.44     24.17 o 
   9   2   6        6.24       23.89     12.69 o 
  10   2   6      281.38      236.85     15.93 o 
  11   2   6       10.45        7.69     10.52 o 
  12   2   6      105.96      297.77     78.60 o 
  13   2   6      887.03      985.80    151.91 o 
  14   2   6        0.84       41.69     71.07 o 
 -18   3   6        0.28       27.47     49.78 o 
 -17   3   6      477.50      426.46     47.53 o 
 -16   3   6     1105.86     1193.29    102.03 o 
 -15   3   6      270.48      246.15     25.70 o 
 -14   3   6       80.36      135.45     22.03 o 
 -13   3   6     1389.92     1248.85     34.95 o 
 -12   3   6     2175.19     2211.18     47.97 o 
 -11   3   6     3033.00     2920.07     54.58 o 
 -10   3   6     2299.56     2306.41     41.04 o 
  -9   3   6      222.84      205.15     14.41 o 
  -8   3   6       26.63       44.21     10.96 o 
  -7   3   6      987.43     1068.68     22.69 o 
  -6   3   6     1139.67     1016.49     22.90 o 
  -5   3   6      433.83      430.17     13.58 o 
  -4   3   6     2033.57     2079.73     34.03 o 
  -3   3   6       26.63       59.33     16.47 o 
  -2   3   6    11185.33    10983.91    158.46 o 
  -1   3   6      717.42      689.59     18.86 o 
   0   3   6       20.39       73.68     10.73 o 
   1   3   6       94.98       56.12     10.73 o 
   2   3   6      155.81      132.94     15.11 o 
   3   3   6     1037.00     1246.59     37.98 o 
   4   3   6      978.97     1233.04     45.82 o 
   5   3   6      113.04       97.90     15.21 o 
   6   3   6     1597.93     1966.47     47.31 o 
   7   3   6     1007.70     1016.41     21.20 o 
   8   3   6     2548.83     2562.54     71.52 o 
   9   3   6       67.85       66.89     17.56 o 
  10   3   6      194.20      156.54     17.44 o 
  11   3   6      317.11      366.64     28.30 o 
  12   3   6      465.63      595.53     95.23 o 
  13   3   6       96.37      189.18     94.47 o 
 -17   4   6       37.37       59.68     43.89 o 
 -16   4   6       30.66       66.61     45.01 o 
 -15   4   6      751.26      778.72     39.86 o 
 -14   4   6      637.58      625.18     32.25 o 
 -13   4   6      220.82      211.64     20.21 o 
 -12   4   6      783.24      619.46     22.74 o 
 -11   4   6     1799.11     1817.12     41.01 o 
 -10   4   6      621.38      609.64     19.56 o 
  -9   4   6      955.99      887.25     23.54 o 
  -8   4   6     2505.35     2701.28     68.75 o 
  -7   4   6     1954.26     1648.38     34.68 o 
  -6   4   6     1057.32     1092.65     23.18 o 
  -5   4   6      115.46       85.54     20.77 o 
  -4   4   6     6332.61     6145.17     81.59 o 
  -3   4   6      665.29      702.43     35.00 o 
  -2   4   6      171.88      155.87     14.48 o 
  -1   4   6      709.93      585.04     15.54 o 
   0   4   6     8302.47     8651.87    126.82 o 
   1   4   6       40.55       14.19      9.79 o 
   2   4   6     3316.40     3694.73     61.24 o 
   3   4   6      241.00      171.20     13.95 o 
   4   4   6     1181.84     1287.11     36.08 o 
   5   4   6       57.97       57.90     15.16 o 
   6   4   6     1082.38     1215.77     34.25 o 
   7   4   6      506.44      608.40     17.88 o 
   8   4   6        1.97       -5.72     13.31 o 
   9   4   6      608.17      562.00     28.91 o 
  10   4   6     1375.38     1312.23     52.09 o 
  11   4   6      373.49      338.51     38.49 o 
  12   4   6        1.31        2.10     16.98 o 
  13   4   6      699.55      816.29     84.35 o 
 -17   5   6       10.78       32.46     55.92 o 
 -16   5   6      298.83      276.06     48.65 o 
 -15   5   6      647.34      511.98     39.42 o 
 -14   5   6       21.44       78.19     27.41 o 
 -13   5   6       63.90       68.45     20.70 o 
 -12   5   6      262.84      247.51     28.23 o 
 -11   5   6     1211.95      999.08     26.40 o 
 -10   5   6     1291.65     1315.81     34.07 o 
  -9   5   6     2396.98     2419.94     47.57 o 
  -8   5   6      696.93      762.83     22.98 o 
  -7   5   6     1751.88     1799.61     33.52 o 
  -6   5   6      181.58      171.54     14.13 o 
  -5   5   6      317.94      215.93     17.26 o 
  -4   5   6      438.90      463.89     18.72 o 
  -3   5   6       13.09        9.27     14.17 o 
  -2   5   6     6449.92     7002.61     87.64 o 
  -1   5   6      156.19      233.48     12.29 o 
   0   5   6      941.46     1055.51     24.51 o 
   1   5   6      229.06      226.11     13.17 o 
   2   5   6      754.24      703.07     18.01 o 
   3   5   6      265.13      307.83     14.79 o 
   4   5   6       25.48       55.09     12.82 o 
   5   5   6      158.55      125.46     12.95 o 
   6   5   6     2820.94     3082.44     70.53 o 
   7   5   6      146.45      188.34     15.17 o 
   8   5   6      547.88      511.70     27.46 o 
   9   5   6     1072.88     1163.18     49.02 o 
  10   5   6       39.19       41.51     30.99 o 
  11   5   6      403.09      481.73     96.74 o 
  12   5   6      881.31      792.16     46.89 o 
 -17   6   6       89.64       66.09     54.83 o 
 -16   6   6      264.51      202.53     76.33 o 
 -15   6   6      289.36      256.20     36.81 o 
 -14   6   6      841.38      839.92     36.61 o 
 -13   6   6      178.34      158.99     21.39 o 
 -12   6   6      260.88      200.50     19.45 o 
 -11   6   6      383.38      437.59     24.03 o 
 -10   6   6      211.12      236.87     17.71 o 
  -9   6   6     2099.96     2077.79     45.79 o 
  -8   6   6      614.52      735.93     39.92 o 
  -7   6   6      844.81      819.86     23.29 o 
  -6   6   6      248.98      264.73     21.49 o 
  -5   6   6     1237.43     1287.10     37.26 o 
  -4   6   6     3029.81     2762.48     54.42 o 
  -3   6   6      929.93      830.35     26.88 o 
  -2   6   6     1062.61     1127.58     29.74 o 
  -1   6   6      575.17      469.07     21.70 o 
   0   6   6      344.27      394.00     15.23 o 
   1   6   6       16.18        5.73     11.09 o 
   2   6   6      782.82      754.46     22.54 o 
   3   6   6     1716.14     1964.95     43.26 o 
   4   6   6     1567.29     1880.35     48.56 o 
   5   6   6       27.60       13.44     13.95 o 
   6   6   6       17.34        2.97     12.60 o 
   7   6   6      355.30      420.04     21.82 o 
   8   6   6       98.26      119.64     13.51 o 
   9   6   6      225.41      255.84     31.50 o 
  10   6   6      809.53      790.46    118.65 o 
  11   6   6      672.99      705.23     83.89 o 
  12   6   6      112.96      145.17     34.41 o 
 -16   7   6      255.76      279.83     58.95 o 
 -15   7   6        6.00      -42.18     45.89 o 
 -14   7   6       17.48       41.41     28.48 o 
 -13   7   6      125.29       84.73     24.46 o 
 -12   7   6      648.69      608.52     26.94 o 
 -11   7   6       46.12       19.90     17.94 o 
 -10   7   6      926.06      886.35     28.24 o 
  -9   7   6     5250.95     5507.26    126.40 o 
  -8   7   6       21.29      -15.58     15.58 o 
  -7   7   6      873.07      868.04     27.64 o 
  -6   7   6      672.06      554.16     25.00 o 
  -5   7   6      897.20      853.90     30.13 o 
  -4   7   6      506.80      471.77     23.74 o 
  -3   7   6     1165.51     1039.57     44.41 o 
  -2   7   6      928.36      876.78     30.35 o 
  -1   7   6      206.78      220.71     19.06 o 
   0   7   6     1211.71     1163.35     34.27 o 
   1   7   6        8.87        2.55     11.74 o 
   2   7   6      456.65      486.54     27.83 o 
   3   7   6        5.36       16.85     14.65 o 
   4   7   6       62.46       28.39     14.49 o 
   5   7   6      117.86      116.08     17.34 o 
   6   7   6       40.25       29.80     18.41 o 
   7   7   6      739.92      712.11     27.42 o 
   8   7   6      549.52      521.00     30.86 o 
   9   7   6      250.13      280.45     36.34 o 
  10   7   6      103.34       64.60     33.43 o 
  11   7   6      158.69      114.74     42.00 o 
 -16   8   6       81.86      185.92     74.06 o 
 -15   8   6      270.58      293.74     54.38 o 
 -14   8   6      100.10      125.00     39.71 o 
 -13   8   6       15.32        1.23     25.28 o 
 -12   8   6       23.33       42.80     21.29 o 
 -11   8   6      231.45      217.64     24.45 o 
 -10   8   6      443.95      411.94     22.05 o 
  -9   8   6      350.20      341.21     36.23 o 
  -8   8   6      106.03       94.65     36.00 o 
  -7   8   6     2644.05     2749.42     74.67 o 
  -6   8   6       69.77       57.98     21.70 o 
  -5   8   6      187.35      160.67     22.11 o 
  -4   8   6     2679.39     2641.96     67.16 o 
  -3   8   6     1435.07     1421.09     43.34 o 
  -2   8   6     3003.48     3195.07     79.70 o 
  -1   8   6      821.43      818.18     39.27 o 
   0   8   6     5482.20     5699.60    139.41 o 
   1   8   6        1.32       29.07     13.73 o 
   2   8   6      267.04      266.82     20.93 o 
   3   8   6       11.22        5.84     15.66 o 
   4   8   6       65.72       72.69     16.70 o 
   5   8   6       21.68       44.28     20.30 o 
   6   8   6       45.01       95.56     41.45 o 
   7   8   6      297.13      264.86     37.47 o 
   8   8   6       73.42       85.97     33.75 o 
   9   8   6       39.06       55.86     35.47 o 
  10   8   6       64.78      104.80     41.19 o 
 -15   9   6      135.78       83.13     84.64 o 
 -14   9   6        1.12      -15.12     69.53 o 
 -13   9   6      124.78       75.77     40.93 o 
 -12   9   6      591.31      572.70     37.97 o 
 -11   9   6       93.87      119.90     25.04 o 
 -10   9   6      136.35       71.26     20.34 o 
  -9   9   6      433.02      364.86     26.96 o 
  -8   9   6      147.17      198.39     36.50 o 
  -7   9   6       46.04       50.67     30.98 o 
  -6   9   6      774.30      830.71     38.09 o 
  -5   9   6     1573.54     1677.24     54.46 o 
  -4   9   6      866.91      851.53     38.95 o 
  -3   9   6     1099.03     1097.47     41.57 o 
  -2   9   6      513.37      476.88     35.34 o 
  -1   9   6     1028.28     1042.63     47.69 o 
   0   9   6      115.19      158.05     20.87 o 
   1   9   6      127.46      149.90     28.44 o 
   2   9   6       33.59       34.13     23.33 o 
   3   9   6        1.99       -6.42     21.30 o 
   4   9   6       76.15       38.34     23.94 o 
   5   9   6       57.94       67.05     33.26 o 
   6   9   6      130.30      151.72     34.71 o 
   7   9   6       28.23       61.97     43.83 o 
   8   9   6      596.49      568.33     74.06 o 
   9   9   6      275.71      272.07     54.41 o 
 -14  10   6      284.51      275.09     83.13 o 
 -13  10   6       14.93       10.58     77.09 o 
 -12  10   6       57.32       64.95     49.62 o 
 -11  10   6      484.77      403.24     35.59 o 
 -10  10   6      561.93      472.49     26.80 o 
  -9  10   6       30.01       47.58     26.17 o 
  -8  10   6      108.96       43.54     36.02 o 
  -7  10   6     1865.75     1871.94     71.46 o 
  -6  10   6      760.57      741.93     39.52 o 
  -5  10   6      707.91      604.92     38.16 o 
  -4  10   6      446.59      443.84     32.38 o 
  -3  10   6      277.77      298.46     28.68 o 
  -2  10   6        5.55       20.72     19.86 o 
  -1  10   6      179.68      153.95     23.45 o 
   0  10   6     2668.66     2850.68     87.76 o 
   1  10   6       10.26       31.17     38.18 o 
   2  10   6      103.55       55.29     22.21 o 
   3  10   6      304.95      296.82     34.25 o 
   4  10   6      308.14      340.59     35.31 o 
   5  10   6       72.28       63.11     34.99 o 
   6  10   6      216.33      237.31     63.48 o 
   7  10   6       43.83       42.32     45.35 o 
   8  10   6        8.30      -24.18     60.46 o 
 -13  11   6      288.98      317.42    114.87 o 
 -12  11   6      363.65      406.58     65.20 o 
 -11  11   6      396.13      367.66     65.75 o 
 -10  11   6       39.62       37.60     36.66 o 
  -9  11   6     1176.83     1092.14     68.23 o 
  -8  11   6      116.61      146.70     47.53 o 
  -7  11   6       10.13       10.86     16.32 o 
  -6  11   6     1227.47     1106.83     69.21 o 
  -5  11   6      712.70      667.52     40.39 o 
  -4  11   6      926.44      899.42     37.84 o 
  -3  11   6       23.69       -9.64     20.97 o 
  -2  11   6      814.46      808.01     37.62 o 
  -1  11   6     1342.68     1325.79     49.88 o 
   0  11   6      369.11      399.51     30.51 o 
   1  11   6      252.50      255.20     31.75 o 
   2  11   6      859.31      856.04     57.84 o 
   3  11   6        9.25       15.66     31.52 o 
   4  11   6      585.31      481.78     56.16 o 
   5  11   6       13.35      -22.67     42.32 o 
   6  11   6       37.01       39.30     52.90 o 
   7  11   6        4.31       -1.51     72.55 o 
 -12  12   6       15.93       54.41    107.32 o 
 -11  12   6       93.22       28.05     62.52 o 
 -10  12   6      247.69      271.47    111.10 o 
  -9  12   6      248.90      286.52     61.38 o 
  -8  12   6       42.55       47.02     52.70 o 
  -7  12   6      148.84       77.10     55.30 o 
  -6  12   6       47.84       -2.17     47.92 o 
  -5  12   6        1.91       42.25     46.86 o 
  -4  12   6      286.03      289.69     90.69 o 
  -3  12   6      257.56      203.73     33.14 o 
  -2  12   6      842.72      793.99     60.12 o 
  -1  12   6      638.25      619.22     56.51 o 
   0  12   6       28.58       69.62     35.13 o 
   1  12   6     1170.16     1191.45     61.85 o 
   2  12   6      168.08      136.40     55.13 o 
   3  12   6      240.26      217.66     66.51 o 
   4  12   6       40.88       -7.56     51.39 o 
   5  12   6        0.18       68.02     60.46 o 
 -11  13   6      342.37      220.68     95.23 o 
 -10  13   6       84.78       98.84     71.54 o 
  -9  13   6      655.92      560.29     78.00 o 
  -8  13   6        1.71       42.99     60.22 o 
  -7  13   6       31.69      122.43     62.09 o 
  -6  13   6      162.74       64.95     55.93 o 
  -5  13   6       14.16        6.97     56.27 o 
  -4  13   6       47.76        6.81     60.46 o 
  -3  13   6      119.76      171.19     51.43 o 
  -2  13   6     1097.51     1122.67     79.49 o 
  -1  13   6       65.17       33.57     53.08 o 
   0  13   6       13.98       15.93     53.66 o 
   1  13   6       42.92      -19.65     63.48 o 
   2  13   6      244.05      256.96     72.55 o 
   3  13   6      128.27      179.87     80.11 o 
  -8  14   6       22.03      -14.51     58.44 o 
  -7  14   6      185.66      342.53     74.07 o 
  -6  14   6      303.52      341.11     92.20 o 
  -5  14   6      643.00      655.81     72.09 o 
  -4  14   6       62.68       74.87     68.44 o 
  -3  14   6       46.72       97.61     60.67 o 
  -2  14   6       16.55       73.06     64.83 o 
  -1  14   6      140.18       81.62     58.68 o 
   0  14   6      147.70      157.20     83.13 o 
   1  14   6      329.04      270.56     74.06 o 
   0 -19   7       11.82      -21.03     71.88 o 
   1 -19   7        8.70       10.88     72.94 o 
  -5 -18   7      661.49      684.83     78.00 o 
  -4 -18   7       21.35       20.67     45.58 o 
  -3 -18   7      102.38      126.55     43.21 o 
  -2 -18   7       76.87       47.64     35.22 o 
  -1 -18   7     1198.13     1498.89    120.92 o 
   0 -18   7       33.66       14.66     44.16 o 
   1 -18   7       47.35       -6.19     47.79 o 
   2 -18   7        3.18       20.56     50.31 o 
   3 -18   7      395.59      314.50     65.75 o 
   4 -18   7        9.35        7.93     51.56 o 
   5 -18   7       41.08       27.21    102.78 o 
   6 -18   7       10.96      -53.94     53.94 o 
  -7 -17   7      283.01      254.79     61.28 o 
  -6 -17   7       55.15      135.73    139.06 o 
  -5 -17   7       19.24       25.81     32.68 o 
  -4 -17   7      182.31      175.00     38.45 o 
  -3 -17   7     1509.61     1530.68    118.04 o 
  -2 -17   7      422.78      483.50     46.26 o 
  -1 -17   7       33.49      -17.24     49.12 o 
   0 -17   7      379.01      405.23     65.75 o 
   1 -17   7      388.17      391.82     58.74 o 
   2 -17   7        2.51       -7.00     56.04 o 
   3 -17   7      429.31      549.18     97.49 o 
   4 -17   7        7.87      -26.63     44.74 o 
   5 -17   7       29.26       73.08     57.23 o 
   6 -17   7       50.98       52.11     46.80 o 
   7 -17   7       96.66      155.11     53.52 o 
   8 -17   7       15.71       89.18    134.52 o 
  -9 -16   7      246.80      218.20     44.05 o 
  -8 -16   7        6.41       35.19     40.70 o 
  -7 -16   7        1.60      -15.76     34.21 o 
  -6 -16   7        0.31       22.81     27.19 o 
  -5 -16   7      418.60      380.18     30.69 o 
  -4 -16   7      590.26      668.03     37.88 o 
  -3 -16   7      455.64      436.78     29.71 o 
  -2 -16   7      227.09      171.56     24.11 o 
  -1 -16   7       72.50       56.55     26.58 o 
   0 -16   7      390.92      350.19     27.36 o 
   1 -16   7       80.03      100.57     36.31 o 
   2 -16   7        2.08      -22.38     32.27 o 
   3 -16   7      560.94      749.63    118.65 o 
   4 -16   7       13.98      -24.94     37.41 o 
   5 -16   7       18.40       60.72     33.44 o 
   6 -16   7        7.51       36.42     37.09 o 
   7 -16   7        4.87      -52.67     52.67 o 
   8 -16   7        0.85        3.76    109.58 o 
   9 -16   7     1159.90     1388.14    206.32 o 
 -10 -15   7        0.60       14.34     43.35 o 
  -9 -15   7       49.24       53.80     41.62 o 
  -8 -15   7      216.10      218.92     58.37 o 
  -7 -15   7      702.58      761.26     40.98 o 
  -6 -15   7       27.81       23.01     25.67 o 
  -5 -15   7        0.62       -8.20     22.94 o 
  -4 -15   7      169.64      151.11     21.70 o 
  -3 -15   7     2046.30     2213.57     62.93 o 
  -2 -15   7      251.29      290.75     22.62 o 
  -1 -15   7       40.48        4.31     22.99 o 
   0 -15   7        0.31       18.58     20.03 o 
   1 -15   7      336.98      340.20     31.68 o 
   2 -15   7        3.64        1.19     28.24 o 
   3 -15   7       32.90       92.27     40.83 o 
   4 -15   7       99.27       69.58     34.30 o 
   5 -15   7      394.68      450.45     38.35 o 
   6 -15   7       10.77       13.28     32.38 o 
   7 -15   7       94.86       70.49     38.74 o 
   8 -15   7       37.35       11.46     36.35 o 
   9 -15   7       42.63      -27.85     58.04 o 
  10 -15   7       86.54        6.06     67.23 o 
 -12 -14   7       44.73       38.10     69.40 o 
 -11 -14   7      217.79      138.18     41.21 o 
 -10 -14   7        2.53       12.21     35.27 o 
  -9 -14   7     1674.37     1721.59     80.43 o 
  -8 -14   7       45.84       20.85     26.99 o 
  -7 -14   7       35.31       16.62     28.19 o 
  -6 -14   7      447.73      391.99     27.09 o 
  -5 -14   7     2126.68     2343.80     65.14 o 
  -4 -14   7       44.85       50.16     19.01 o 
  -3 -14   7     2034.73     2262.42     59.27 o 
  -2 -14   7        5.44        1.43     19.04 o 
  -1 -14   7       78.46       57.38     21.21 o 
   0 -14   7       20.49       -4.61     21.40 o 
   1 -14   7        4.02      -12.31     29.89 o 
   2 -14   7        0.28       25.66     26.24 o 
   3 -14   7      131.02      196.02     71.85 o 
   4 -14   7      124.43      137.92     34.03 o 
   5 -14   7       18.74       22.47     18.77 o 
   6 -14   7       25.14       35.10     19.88 o 
   7 -14   7        1.39       14.28     34.16 o 
   8 -14   7       11.69       49.49     38.96 o 
   9 -14   7      774.81     1050.04    127.72 o 
  10 -14   7        0.07      -59.20     70.59 o 
  11 -14   7      152.83      246.66     77.22 o 
 -13 -13   7      161.94      179.49     75.44 o 
 -12 -13   7      118.82      181.02     42.78 o 
 -11 -13   7      504.74      525.58     50.84 o 
 -10 -13   7       29.76       -7.47     27.75 o 
  -9 -13   7        5.85        5.64     22.17 o 
  -8 -13   7      168.62      169.44     22.49 o 
  -7 -13   7     3066.10     3256.24    128.14 o 
  -6 -13   7        3.95       12.72     24.79 o 
  -5 -13   7     3872.25     4365.15    105.63 o 
  -4 -13   7      249.50      324.07     31.09 o 
  -3 -13   7      971.19      974.98     30.92 o 
  -2 -13   7        0.08        8.80     18.62 o 
  -1 -13   7       30.36       22.68     21.10 o 
   0 -13   7        1.38       -5.57     20.63 o 
   1 -13   7      234.33      237.80     42.11 o 
   2 -13   7       12.63      -19.44     19.44 o 
   3 -13   7        0.83        0.14     23.81 o 
   4 -13   7      119.29      118.65     29.47 o 
   5 -13   7      203.39      213.33     24.31 o 
   6 -13   7       62.66       38.59     21.50 o 
   7 -13   7      947.34     1007.25     46.25 o 
   8 -13   7        0.21      -32.29     32.29 o 
   9 -13   7       93.13      129.59     39.52 o 
  10 -13   7       28.48       80.53     65.75 o 
  11 -13   7      142.79       76.66     58.04 o 
  12 -13   7       69.36       60.67     72.23 o 
 -13 -12   7      102.27       89.13     36.40 o 
 -12 -12   7       25.30       39.71     36.47 o 
 -11 -12   7       48.76       59.83     34.79 o 
 -10 -12   7        6.34       18.81     32.50 o 
  -9 -12   7     2480.11     2481.41     70.13 o 
  -8 -12   7       15.14       26.99     19.60 o 
  -7 -12   7      828.83      898.77     30.18 o 
  -6 -12   7       30.06       66.40     17.30 o 
  -5 -12   7     3010.73     3145.26     69.76 o 
  -4 -12   7        5.56        5.07     15.67 o 
  -3 -12   7     3391.12     3424.98     88.56 o 
  -2 -12   7      118.67      107.69     18.19 o 
  -1 -12   7     4014.14     4526.34    118.29 o 
   0 -12   7      110.27       60.83     21.04 o 
   1 -12   7       50.76       64.91     21.23 o 
   2 -12   7      116.55      105.47     21.14 o 
   3 -12   7        7.73       45.38     21.66 o 
   4 -12   7       10.03       28.70     21.73 o 
   5 -12   7        6.86       12.05     26.15 o 
   6 -12   7        6.94       39.86     20.90 o 
   7 -12   7       16.62       28.93     22.48 o 
   8 -12   7       93.55       41.99     24.69 o 
   9 -12   7      341.49      399.98     34.84 o 
  10 -12   7       74.68       49.55     53.66 o 
  11 -12   7       97.84       63.41     53.12 o 
  12 -12   7      128.34      147.46     59.69 o 
  13 -12   7      423.04      560.77    145.10 o 
 -14 -11   7      103.53       42.37     32.27 o 
 -13 -11   7       55.02       37.34     31.34 o 
 -12 -11   7      751.93      653.03     47.29 o 
 -11 -11   7       60.40       65.19     30.62 o 
 -10 -11   7      878.51      808.42     33.51 o 
  -9 -11   7      288.82      211.74     19.60 o 
  -8 -11   7      420.09      413.47     27.10 o 
  -7 -11   7     4476.39     5060.59     85.86 o 
  -6 -11   7     1660.94     1741.83     39.22 o 
  -5 -11   7     6682.63     7314.13    133.86 o 
  -4 -11   7      161.26      169.18     17.52 o 
  -3 -11   7     5660.09     6062.74    121.84 o 
  -2 -11   7        4.18       62.00     18.33 o 
  -1 -11   7      439.66      353.94     31.63 o 
   0 -11   7     1342.20     1336.87     39.84 o 
   1 -11   7     2897.76     2839.71     73.06 o 
   2 -11   7       36.59       68.25     18.29 o 
   3 -11   7       48.97       51.92     18.53 o 
   4 -11   7       16.60       33.96     19.36 o 
   5 -11   7       91.49      121.09     29.61 o 
   6 -11   7      396.55      385.56     25.29 o 
   7 -11   7        8.78       18.93     19.85 o 
   8 -11   7       70.55      102.84     23.41 o 
   9 -11   7        5.45       25.35     25.25 o 
  10 -11   7      273.64      304.92     46.03 o 
  11 -11   7      401.95      495.60     66.03 o 
  12 -11   7       32.95      -54.08     54.08 o 
  13 -11   7        3.05       -0.09     66.81 o 
 -15 -10   7       89.91       93.59     37.72 o 
 -14 -10   7      191.51      147.92     35.72 o 
 -13 -10   7        6.78       -8.67     33.04 o 
 -12 -10   7      816.47      813.30     50.89 o 
 -11 -10   7      210.54      207.89     21.80 o 
 -10 -10   7       45.71       60.53     30.19 o 
  -9 -10   7      719.98      673.03     23.14 o 
  -8 -10   7      165.22      171.57     21.64 o 
  -7 -10   7      362.10      254.80     16.42 o 
  -6 -10   7        9.82       25.65     16.77 o 
  -5 -10   7     3306.40     3548.67     69.46 o 
  -4 -10   7        0.17        3.84     12.05 o 
  -3 -10   7      269.95      232.51     14.32 o 
  -2 -10   7      459.75      531.47     22.46 o 
  -1 -10   7     7126.72     7575.97    142.66 o 
   0 -10   7      759.39      624.82     22.50 o 
   1 -10   7        4.64       -1.92     12.39 o 
   2 -10   7     1794.90     1569.24     39.76 o 
   3 -10   7      436.90      325.63     16.69 o 
   4 -10   7      158.29      124.58     20.52 o 
   5 -10   7      199.03      184.91     18.58 o 
   6 -10   7      448.55      396.13     25.25 o 
   7 -10   7     1688.65     1675.46     79.43 o 
   8 -10   7      159.71      175.01     25.97 o 
   9 -10   7        3.95        0.59     11.13 o 
  10 -10   7        0.26       42.32     57.44 o 
  11 -10   7       43.22       48.91     41.14 o 
  12 -10   7      247.52      267.68     49.55 o 
  13 -10   7      363.30      410.71     55.56 o 
 -16  -9   7      835.21      745.70     95.06 o 
 -15  -9   7       29.04        8.49     33.50 o 
 -14  -9   7      435.54      378.93     35.97 o 
 -13  -9   7       11.63        6.12     28.85 o 
 -12  -9   7     1682.02     1618.83     50.68 o 
 -11  -9   7       73.94       99.34     16.63 o 
 -10  -9   7       11.03       26.74     16.75 o 
  -9  -9   7        2.84        4.21     12.10 o 
  -8  -9   7     1454.43     1516.62     30.10 o 
  -7  -9   7     4855.20     5828.60    104.96 o 
  -6  -9   7     1150.18     1150.46     25.33 o 
  -5  -9   7      201.65      232.16     16.57 o 
  -4  -9   7       85.24      118.17     18.93 o 
  -3  -9   7     7771.32     7607.43    114.99 o 
  -2  -9   7      177.66      260.23     15.82 o 
  -1  -9   7      212.88      170.99     19.48 o 
   0  -9   7      939.24      883.89     31.71 o 
   1  -9   7     2655.91     2376.93     49.36 o 
   2  -9   7      355.01      246.10     13.53 o 
   3  -9   7      107.89       81.49     11.22 o 
   4  -9   7      367.61      284.38     14.02 o 
   5  -9   7      259.00      231.05     17.06 o 
   6  -9   7      205.15      158.42     18.17 o 
   7  -9   7        0.97       -5.73     11.71 o 
   8  -9   7       15.37        9.57     12.05 o 
   9  -9   7       42.32       26.76     16.69 o 
  10  -9   7       16.04       16.53     16.45 o 
  11  -9   7        4.53       12.07     29.89 o 
  12  -9   7     1391.12     1365.62     80.02 o 
  13  -9   7        1.00       -7.39     83.13 o 
  14  -9   7      261.76      159.43    117.90 o 
 -16  -8   7      512.76      510.45     45.92 o 
 -15  -8   7       53.92       79.43     62.86 o 
 -14  -8   7      102.49       45.44     20.84 o 
 -13  -8   7      340.93      287.10     21.15 o 
 -12  -8   7      636.22      625.27     22.22 o 
 -11  -8   7      171.80      128.77     17.44 o 
 -10  -8   7      491.93      546.17     20.89 o 
  -9  -8   7      568.90      583.11     19.07 o 
  -8  -8   7      397.07      381.20     16.45 o 
  -7  -8   7      150.89      102.21     12.59 o 
  -6  -8   7      965.09      927.09     28.05 o 
  -5  -8   7     4914.71     4787.47     68.71 o 
  -4  -8   7       26.14       17.86     18.25 o 
  -3  -8   7      230.92      250.91     15.07 o 
  -2  -8   7      391.81      454.68     21.43 o 
  -1  -8   7    10041.24     9962.81    159.06 o 
   0  -8   7     1505.30     1687.68     55.39 o 
   1  -8   7       32.65       21.21     11.41 o 
   2  -8   7      985.70      838.85     23.27 o 
   3  -8   7     2998.51     3162.65     67.50 o 
   4  -8   7      693.07      716.86     26.29 o 
   5  -8   7      177.04      169.43     16.27 o 
   6  -8   7      382.25      342.20     23.08 o 
   7  -8   7     1810.01     1641.63     50.67 o 
   8  -8   7       87.04       22.09     24.28 o 
   9  -8   7       87.66       92.42     16.37 o 
  10  -8   7       23.96       10.37     15.23 o 
  11  -8   7      204.66      211.55     21.75 o 
  12  -8   7      108.03       85.54     26.54 o 
  13  -8   7       32.80       18.28     47.94 o 
  14  -8   7      293.29     -113.36    113.36 o 
 -17  -7   7       76.22      107.08     57.44 o 
 -16  -7   7     1021.50     1042.92     58.95 o 
 -15  -7   7      143.38      184.63     34.61 o 
 -14  -7   7      296.25      309.25     33.01 o 
 -13  -7   7      213.88      203.37     17.70 o 
 -12  -7   7      268.94      238.95     17.48 o 
 -11  -7   7      401.45      389.38     18.34 o 
 -10  -7   7     1443.40     1429.44     33.25 o 
  -9  -7   7       69.45       84.75     16.11 o 
  -8  -7   7      637.54      615.23     19.75 o 
  -7  -7   7     2006.60     2093.11     36.99 o 
  -6  -7   7       59.18       27.52     12.38 o 
  -5  -7   7      890.75      866.61     23.74 o 
  -4  -7   7       93.44       93.74     20.08 o 
  -3  -7   7    25631.50    25876.56    376.07 o 
  -2  -7   7     1653.51     1639.55     30.94 o 
  -1  -7   7      187.97      146.25     12.49 o 
   0  -7   7     1641.08     1702.54     29.15 o 
   1  -7   7    13215.16    14081.65    288.43 o 
   2  -7   7     3872.90     4089.32    106.27 o 
   3  -7   7     2028.34     2002.02     52.43 o 
   4  -7   7       35.18       43.99     15.49 o 
   5  -7   7     2006.10     2219.51     52.93 o 
   6  -7   7     1039.15      974.96     33.36 o 
   7  -7   7      848.03      700.50     29.77 o 
   8  -7   7        8.24       -7.74     16.73 o 
   9  -7   7       57.58       46.56     21.40 o 
  10  -7   7       11.51        6.38     14.46 o 
  11  -7   7       39.49       60.33     14.48 o 
  12  -7   7        8.84      -15.15     27.36 o 
  13  -7   7        0.62       -0.92     45.46 o 
  14  -7   7      310.49      323.46     49.88 o 
 -17  -6   7      130.42       61.84     33.81 o 
 -16  -6   7     1479.78     1596.74     69.37 o 
 -15  -6   7      210.96      201.57     29.99 o 
 -14  -6   7     1904.16     1918.47     42.02 o 
 -13  -6   7     1485.37     1502.81     35.41 o 
 -12  -6   7      616.60      650.12     21.09 o 
 -11  -6   7      352.15      376.85     16.71 o 
 -10  -6   7      162.95      152.08     14.25 o 
  -9  -6   7      206.72      222.33     12.86 o 
  -8  -6   7      249.59      281.18     13.70 o 
  -7  -6   7        1.01        2.63     10.77 o 
  -6  -6   7      659.75      602.13     14.92 o 
  -5  -6   7     5372.09     5187.11     83.12 o 
  -4  -6   7      250.97      282.10     15.06 o 
  -3  -6   7        9.44       -7.69     11.55 o 
  -2  -6   7     1580.25     1626.99     27.57 o 
  -1  -6   7     4407.99     3978.70     57.63 o 
   0  -6   7        0.15        3.14     15.27 o 
   1  -6   7     4562.02     4683.87     84.97 o 
   2  -6   7      323.93      351.59     15.75 o 
   3  -6   7     6334.36     7411.20    156.41 o 
   4  -6   7       49.03       53.81     13.57 o 
   5  -6   7       68.66       39.90     12.33 o 
   6  -6   7       43.59        5.53     20.07 o 
   7  -6   7     2040.11     2049.43     66.45 o 
   8  -6   7      380.18      263.23     18.82 o 
   9  -6   7      289.74      311.24     25.57 o 
  10  -6   7      136.87      131.54     14.04 o 
  11  -6   7       32.54       67.81     20.83 o 
  12  -6   7       51.47       45.93     27.55 o 
  13  -6   7      163.35      193.53     33.83 o 
  14  -6   7       61.31       39.52     68.77 o 
 -17  -5   7       88.48      106.71     31.62 o 
 -16  -5   7      501.82      620.44     61.45 o 
 -15  -5   7     1204.28     1204.31     93.61 o 
 -14  -5   7     1347.54     1356.34     32.66 o 
 -13  -5   7      295.46      294.87     15.29 o 
 -12  -5   7      247.39      233.24     13.89 o 
 -11  -5   7     1122.92     1109.18     28.99 o 
 -10  -5   7      101.43      148.55     13.81 o 
  -9  -5   7     1339.88     1350.06     23.73 o 
  -8  -5   7      497.07      372.37     13.17 o 
  -7  -5   7      640.43      555.11     16.87 o 
  -6  -5   7      494.67      491.93     16.18 o 
  -5  -5   7     3132.56     3029.56     47.53 o 
  -4  -5   7       50.21       43.55     12.99 o 
  -3  -5   7    38372.50    40058.70    546.98 o 
  -2  -5   7        2.91       75.41     12.25 o 
  -1  -5   7     1287.52     1336.17     25.32 o 
   0  -5   7        0.01       40.15     12.68 o 
   1  -5   7     5581.84     5695.80    133.30 o 
   2  -5   7      510.15      492.29     16.50 o 
   3  -5   7     2152.20     2199.93     46.74 o 
   4  -5   7      167.11       90.95     12.29 o 
   5  -5   7     6726.40     7310.11    183.07 o 
   6  -5   7     1076.66     1085.04     37.17 o 
   7  -5   7       82.64       86.93     15.70 o 
   8  -5   7       21.76       27.85     16.90 o 
   9  -5   7       38.37       32.29     12.55 o 
  10  -5   7     2219.00     2687.53     82.90 o 
  11  -5   7       17.40       25.53     17.08 o 
  12  -5   7       21.37       28.04     21.68 o 
  13  -5   7        5.94       43.62     47.16 o 
  14  -5   7       83.63       61.99     26.36 o 
 -17  -4   7        3.68        1.30     29.71 o 
 -16  -4   7     1789.29     1843.70     75.28 o 
 -15  -4   7      605.47      606.85     35.52 o 
 -14  -4   7      819.42      804.72     24.62 o 
 -13  -4   7      681.20      679.93     20.35 o 
 -12  -4   7      112.46      127.99     15.05 o 
 -11  -4   7       12.19       31.92     14.01 o 
 -10  -4   7      105.00      124.63     12.96 o 
  -9  -4   7     3479.55     3324.68     43.53 o 
  -8  -4   7      462.99      465.21     14.50 o 
  -7  -4   7     2152.95     1816.84     29.03 o 
  -6  -4   7     3573.40     4387.97     67.41 o 
  -5  -4   7    38289.21    41430.77    726.28 o 
  -4  -4   7       23.40       51.23     11.65 o 
  -3  -4   7      116.02       61.98     14.62 o 
  -2  -4   7      899.39     1219.34     35.43 o 
  -1  -4   7      801.23      651.25     17.85 o 
   0  -4   7       86.49      149.57     12.99 o 
   1  -4   7     1702.92     1501.16     30.98 o 
   2  -4   7       10.12       34.80     10.73 o 
   3  -4   7    17097.00    17714.29    364.09 o 
   4  -4   7       47.99       29.56     22.67 o 
   5  -4   7       91.37       73.36     14.40 o 
   6  -4   7        3.89      -10.25     12.44 o 
   7  -4   7     6431.84     6651.33    151.90 o 
   8  -4   7     2489.92     2584.12     64.50 o 
   9  -4   7      164.49      186.69     20.04 o 
  10  -4   7      291.96      221.61     27.93 o 
  11  -4   7       76.35       40.56     50.89 o 
  12  -4   7      383.59      335.19     54.59 o 
  13  -4   7       72.98       58.44     18.52 o 
  14  -4   7        7.68       13.60     19.95 o 
 -18  -3   7       55.58       27.92     33.41 o 
 -17  -3   7      246.31      250.17     29.20 o 
 -16  -3   7     1239.31     1405.41     55.99 o 
 -15  -3   7      183.52      133.36     24.22 o 
 -14  -3   7      513.05      573.79     19.77 o 
 -13  -3   7      624.55      651.46     18.94 o 
 -12  -3   7       38.87       62.52     11.78 o 
 -11  -3   7      398.02      434.54     18.14 o 
 -10  -3   7      134.33      120.15     16.40 o 
  -9  -3   7      154.34      185.84     12.86 o 
  -8  -3   7       12.09      -10.52     10.52 o 
  -7  -3   7    14831.16    14945.04    240.57 o 
  -6  -3   7     6078.12     5527.59     73.04 o 
  -5  -3   7    12787.75    13929.75    191.40 o 
  -4  -3   7     3593.16     4359.24     73.09 o 
  -3  -3   7    21007.24    23057.31    387.85 o 
  -2  -3   7     2876.50     3417.85     43.08 o 
  -1  -3   7      265.96      572.22     20.51 o 
   0  -3   7      398.26      439.31     14.81 o 
   1  -3   7      577.65      452.00     16.10 o 
   2  -3   7       23.08       59.17     19.48 o 
   3  -3   7      684.94      775.97     20.87 o 
   4  -3   7     1217.97     1016.18     29.76 o 
   5  -3   7     3934.49     3627.07     74.24 o 
   6  -3   7      958.85      891.31     25.83 o 
   7  -3   7        8.43      -12.56     12.56 o 
   8  -3   7        2.11        0.07     14.87 o 
   9  -3   7     1761.18     1890.48     90.04 o 
  10  -3   7        9.88       29.85     15.17 o 
  11  -3   7       20.11       -4.20     17.56 o 
  12  -3   7       37.75       19.39     14.27 o 
  13  -3   7       98.17       75.90      9.94 o 
  14  -3   7       57.46      107.44     73.80 o 
 -18  -2   7      780.18      847.96     69.53 o 
 -17  -2   7       49.31       52.65     49.12 o 
 -16  -2   7      674.03      638.04     85.40 o 
 -15  -2   7      150.19      130.05     15.92 o 
 -14  -2   7      264.99      231.96     17.31 o 
 -13  -2   7      104.48      125.06     17.21 o 
 -12  -2   7      890.53      848.00     25.84 o 
 -11  -2   7     2739.71     2746.53     51.42 o 
 -10  -2   7        8.97        6.54     11.44 o 
  -9  -2   7     3035.92     3010.94     41.01 o 
  -8  -2   7     2248.58     2076.06     28.45 o 
  -7  -2   7     1142.20     1327.77     24.44 o 
  -6  -2   7     1650.76     1951.05     30.88 o 
  -5  -2   7    28639.22    29780.69    418.67 o 
  -4  -2   7     1720.45     1516.76     23.45 o 
  -3  -2   7     4667.18     3771.32     60.00 o 
  -2  -2   7      278.75      341.17     14.93 o 
  -1  -2   7      990.03     1443.71     24.68 o 
   0  -2   7      669.99      711.81     31.01 o 
   1  -2   7       38.33       85.02     13.36 o 
   2  -2   7      749.28      985.87     26.15 o 
   3  -2   7    11897.41    12419.93    246.75 o 
   4  -2   7        0.87       21.30     11.10 o 
   5  -2   7     1950.84     2079.92     53.45 o 
   6  -2   7     1226.49     1349.03     43.20 o 
   7  -2   7     3033.33     3050.51     66.00 o 
   8  -2   7      766.71      704.24     28.36 o 
   9  -2   7       12.20       69.49     38.43 o 
  10  -2   7      247.63      211.95     17.06 o 
  11  -2   7      798.71      830.44     40.47 o 
  12  -2   7      178.10      159.27     69.60 o 
  13  -2   7      526.61      533.29     74.66 o 
  14  -2   7       15.94      -21.02     71.86 o 
 -18  -1   7        2.74       42.75     41.32 o 
 -17  -1   7      408.95      364.38     52.90 o 
 -16  -1   7     1102.19     1144.75     67.98 o 
 -15  -1   7      258.32      252.14     19.64 o 
 -14  -1   7       22.13       33.37     16.40 o 
 -13  -1   7     1062.38      963.13     27.16 o 
 -12  -1   7     1141.41     1113.56     34.21 o 
 -11  -1   7     1874.25     1831.99     45.60 o 
 -10  -1   7     4416.48     4665.65     69.94 o 
  -9  -1   7     3846.34     4075.15     60.03 o 
  -8  -1   7     2530.27     2415.83     32.78 o 
  -7  -1   7    10272.24     9934.16    207.41 o 
  -6  -1   7      577.27      513.91     15.15 o 
  -5  -1   7      913.52     1342.46     22.37 o 
  -4  -1   7        0.33       31.27     12.12 o 
  -3  -1   7      761.52      843.70     33.78 o 
  -2  -1   7     1777.56     2015.20     35.24 o 
  -1  -1   7       32.79       82.14     14.84 o 
   0  -1   7        1.08       22.61     11.62 o 
   1  -1   7    22046.07    24461.19    354.87 o 
   2  -1   7        0.00       30.27     12.30 o 
   3  -1   7     1087.61      993.72     21.97 o 
   4  -1   7       19.24      -10.96     10.96 o 
   5  -1   7     6973.95     7449.63    154.77 o 
   6  -1   7        2.00        3.80      8.48 o 
   7  -1   7       25.96       24.03     13.15 o 
   8  -1   7      132.34      144.85     24.22 o 
   9  -1   7     1014.86     1103.26     39.98 o 
  10  -1   7        6.57      143.20     50.56 o 
  11  -1   7      585.84      568.16     22.65 o 
  12  -1   7        8.34      -77.09     77.09 o 
  13  -1   7      102.55        6.25     71.80 o 
  14  -1   7     1285.86     1462.87    185.92 o 
 -18   0   7     1647.42     1538.05    295.50 o 
 -17   0   7       15.84       79.37     37.30 o 
 -16   0   7       88.69      121.37     25.50 o 
 -15   0   7     1301.10     1293.36     41.67 o 
 -14   0   7     1531.22     1634.34     45.26 o 
 -13   0   7      288.78      255.51     32.66 o 
 -12   0   7       24.55        8.84     15.40 o 
 -11   0   7      784.31      723.20     20.87 o 
 -10   0   7     3324.74     3301.12     53.35 o 
  -9   0   7     5629.87     5847.44     82.06 o 
  -8   0   7     2439.39     2604.17     41.57 o 
  -7   0   7     2175.20     1940.98     39.74 o 
  -6   0   7       54.91       -0.19     13.04 o 
  -5   0   7    21130.43    20245.62    312.42 o 
  -4   0   7     2177.35     2316.36     35.94 o 
  -3   0   7      570.01      615.98     20.07 o 
  -2   0   7        4.37       47.49     12.02 o 
  -1   0   7     2518.75     2828.44     48.65 o 
   0   0   7      270.85      195.67     15.66 o 
   1   0   7    11537.23    11035.33    195.86 o 
   2   0   7      659.60      573.20     14.63 o 
   3   0   7     7926.60     8279.42    164.58 o 
   4   0   7     1073.79      884.33     25.50 o 
   5   0   7      134.60      191.35     11.88 o 
   6   0   7        3.33       15.71     11.43 o 
   7   0   7      364.44      404.59     20.64 o 
   8   0   7        6.06      -12.93     12.93 o 
   9   0   7       60.12       22.14     20.94 o 
  11   0   7     1348.55     1356.74     77.81 o 
  12   0   7      244.91      278.12     90.69 o 
  13   0   7      317.58      236.37     69.95 o 
  14   0   7      255.72      175.53     93.71 o 
 -18   1   7      398.55      402.68     51.51 o 
 -17   1   7      542.14      625.57     66.51 o 
 -16   1   7     1025.70     1116.22    114.87 o 
 -15   1   7      125.60      132.00     27.99 o 
 -14   1   7      387.37      364.06     20.21 o 
 -13   1   7     1176.46     1168.10     33.71 o 
 -12   1   7     1531.17     1642.46     38.45 o 
 -11   1   7     2949.95     3024.24     55.40 o 
 -10   1   7      362.98      399.28     17.26 o 
  -9   1   7       12.41       33.22     12.94 o 
  -8   1   7     4609.50     4434.85     61.13 o 
  -7   1   7     5188.51     5107.10     62.19 o 
  -6   1   7       59.85       89.28     13.21 o 
  -5   1   7      365.77      413.92     27.27 o 
  -4   1   7      442.43      505.85     17.33 o 
  -3   1   7       59.80      289.14     30.98 o 
  -2   1   7     1193.41     1410.28     41.45 o 
  -1   1   7     3676.24     3699.97     55.99 o 
   0   1   7      806.96      926.50     20.52 o 
   1   1   7    10403.11    11177.44    194.76 o 
   2   1   7      914.50      791.21     21.90 o 
   3   1   7      450.50      545.41     23.13 o 
   4   1   7     1878.89     1854.48     40.47 o 
   5   1   7     5138.21     5405.10    113.50 o 
   6   1   7      956.37      949.37     30.67 o 
   7   1   7       26.71       91.67     16.58 o 
   8   1   7       72.16       41.37     16.14 o 
   9   1   7      306.12      307.08     18.20 o 
  10   1   7       87.59       74.62     19.37 o 
  11   1   7      254.19      229.54     34.25 o 
  12   1   7      188.70      231.26     84.64 o 
  13   1   7       28.42       67.74    103.54 o 
 -18   2   7     1120.82     1192.24    131.50 o 
 -17   2   7       11.49       46.25     37.03 o 
 -16   2   7      381.20      348.28     45.36 o 
 -15   2   7       68.30       75.55     41.67 o 
 -14   2   7     3641.78     3685.32     97.64 o 
 -13   2   7      100.60       83.64     16.54 o 
 -12   2   7      517.35      441.68     30.76 o 
 -11   2   7       27.57       43.46     15.20 o 
 -10   2   7     4756.95     4725.31     75.48 o 
  -9   2   7     1697.82     1749.10     30.83 o 
  -8   2   7       38.36       74.67     11.35 o 
  -7   2   7      316.32      301.71     14.05 o 
  -6   2   7       69.07       54.00     11.26 o 
  -5   2   7    10427.83    10355.14    124.18 o 
  -4   2   7      260.60      361.27     15.94 o 
  -3   2   7      747.45      817.30     19.61 o 
  -2   2   7      512.12      678.68     19.85 o 
  -1   2   7    14464.92    14021.05    205.36 o 
   0   2   7      988.46     1080.98     29.45 o 
   1   2   7     4647.10     4660.21     67.47 o 
   2   2   7        0.66      -11.11     11.11 o 
   3   2   7     7086.31     6673.88    143.67 o 
   4   2   7      357.72      347.20     15.51 o 
   5   2   7      346.00      284.09     13.81 o 
   6   2   7       91.40       63.98     10.84 o 
   7   2   7       12.87        6.93      7.24 o 
   8   2   7     1179.58     1170.86     45.02 o 
   9   2   7        0.15      -10.03     29.34 o 
  10   2   7       52.29       89.18     29.57 o 
  11   2   7      138.10      103.63     17.21 o 
  12   2   7      626.36      870.63    128.48 o 
  13   2   7       54.98      106.36     62.99 o 
 -18   3   7      248.58      304.82     62.42 o 
 -17   3   7      411.65      356.46     48.96 o 
 -16   3   7     1587.90     1585.04    101.77 o 
 -15   3   7        7.92       15.57     28.69 o 
 -14   3   7      193.64      220.00     25.48 o 
 -13   3   7      191.55      206.25     19.42 o 
 -12   3   7      723.69      696.97     23.20 o 
 -11   3   7      981.96      915.65     24.76 o 
 -10   3   7      303.11      326.35     17.66 o 
  -9   3   7      299.15      290.68     21.02 o 
  -8   3   7     4588.32     4454.29     72.23 o 
  -7   3   7     2853.28     2506.10     38.87 o 
  -6   3   7       93.54      132.96     12.16 o 
  -5   3   7       54.97       35.66     13.21 o 
  -4   3   7     2310.37     2633.35     44.11 o 
  -3   3   7     7308.40     6896.88     81.84 o 
  -2   3   7     1407.51     1398.79     28.07 o 
  -1   3   7     2398.59     2426.22     44.57 o 
   0   3   7     1049.13      976.53     20.49 o 
   1   3   7     4042.85     3597.20     63.66 o 
   2   3   7       24.74       60.48     10.69 o 
   3   3   7     3539.34     4011.27     69.58 o 
   5   3   7     8977.72     9344.97    204.49 o 
   6   3   7      844.42      987.18     33.32 o 
   7   3   7     1073.32     1152.88     28.86 o 
   8   3   7       27.71       25.59     14.48 o 
   9   3   7      609.16      557.07     27.99 o 
  10   3   7      217.47      182.45     20.01 o 
  11   3   7       18.46       -8.27     46.86 o 
  12   3   7       25.27       90.69     92.20 o 
  13   3   7        7.79       23.96     63.09 o 
 -17   4   7       12.38      -64.99     64.99 o 
 -16   4   7      249.67      313.30     88.10 o 
 -15   4   7       23.06       46.71     40.80 o 
 -14   4   7     3413.82     3289.18     99.92 o 
 -13   4   7       67.28       66.05     19.27 o 
 -12   4   7       86.47       83.78     20.02 o 
 -11   4   7        1.23       25.03     19.15 o 
 -10   4   7     1258.03     1093.03     31.21 o 
  -9   4   7     1013.97      915.49     25.09 o 
  -8   4   7      174.57      176.40     18.67 o 
  -7   4   7      291.68      213.81     13.87 o 
  -6   4   7      501.98      530.59     16.67 o 
  -5   4   7     1486.94     1322.79     46.99 o 
  -4   4   7      230.11      115.33     17.45 o 
  -3   4   7     4120.08     4709.64     91.62 o 
  -2   4   7        1.53       -5.04     13.87 o 
  -1   4   7    13243.99    13925.92    196.71 o 
   0   4   7     1634.34     1725.21     33.80 o 
   1   4   7        3.07       10.38     13.28 o 
   2   4   7      113.69       79.36     12.33 o 
   3   4   7     7637.20     7408.98    129.60 o 
   4   4   7     2743.32     2621.52     59.54 o 
   5   4   7     5187.58     5979.72    173.28 o 
   6   4   7       25.94      -12.51     12.51 o 
   7   4   7     1225.81     1254.79     30.94 o 
   8   4   7       78.75       88.42     19.10 o 
   9   4   7        0.15       44.14     42.11 o 
  10   4   7      206.47      153.06     29.14 o 
  11   4   7        7.09        9.40     31.74 o 
  12   4   7       20.93       13.21     28.47 o 
 -17   5   7        2.62      -52.55     61.22 o 
 -16   5   7      728.34      651.11     66.28 o 
 -15   5   7       25.44       42.63     32.69 o 
 -14   5   7      705.34      810.41     39.16 o 
 -13   5   7        2.14        9.61     20.69 o 
 -12   5   7       67.28       65.96     20.34 o 
 -11   5   7       40.57       93.96     16.95 o 
 -10   5   7      108.53      122.49     15.98 o 
  -9   5   7      332.32      369.08     28.14 o 
  -8   5   7     3448.91     3190.71     63.06 o 
  -7   5   7      801.56      661.43     25.92 o 
  -6   5   7      528.66      474.84     22.17 o 
  -5   5   7      663.85      638.75     31.63 o 
  -4   5   7     2715.18     2678.71     45.09 o 
  -3   5   7     1816.22     1925.22     37.72 o 
  -2   5   7        5.77      -10.59     10.59 o 
  -1   5   7      446.83      467.64     22.73 o 
   0   5   7       31.77       22.85     12.09 o 
   1   5   7     2401.34     2282.84     49.67 o 
   2   5   7      102.24       88.24     15.18 o 
   3   5   7     5429.56     5821.34    108.96 o 
   4   5   7        7.36       17.64     15.33 o 
   5   5   7    14331.14    15936.41    331.27 o 
   6   5   7      188.14      198.46     16.32 o 
   7   5   7       19.61       32.83     14.25 o 
   8   5   7        0.15      -17.34     18.69 o 
   9   5   7      818.48      747.99     50.79 o 
  10   5   7      100.69      139.19     30.81 o 
  11   5   7        6.95      -30.67     69.53 o 
 -17   6   7      153.40      100.07     70.29 o 
 -16   6   7       63.08      -32.97     45.53 o 
 -15   6   7      106.13       71.60     43.83 o 
 -14   6   7      661.46      610.98     39.28 o 
 -13   6   7      372.64      300.94     26.50 o 
 -12   6   7      149.67      124.07     21.21 o 
 -11   6   7        2.58       11.62     20.32 o 
 -10   6   7      797.09      797.31     28.09 o 
  -9   6   7      115.92      246.29     22.75 o 
  -8   6   7       18.33       31.91     15.53 o 
  -7   6   7      194.87      274.73     17.42 o 
  -6   6   7       95.23       80.68     12.99 o 
  -5   6   7     3884.57     3583.43     58.05 o 
  -4   6   7        5.76       27.01     17.85 o 
  -3   6   7     1256.02     1293.34     50.18 o 
  -2   6   7      191.65      134.67     21.38 o 
  -1   6   7     2117.31     2020.06     38.04 o 
   0   6   7      218.81      178.63     26.18 o 
   1   6   7     1572.05     1619.49     48.91 o 
   2   6   7        1.83       22.29     14.85 o 
   3   6   7     8238.06     8981.39    183.46 o 
   4   6   7      717.82      645.47     25.91 o 
   5   6   7      956.94      955.07     31.89 o 
   6   6   7      332.65      323.11     37.08 o 
   7   6   7     2783.86     2954.11     81.43 o 
   8   6   7      156.14      156.01     21.42 o 
   9   6   7       19.81       19.82     31.35 o 
  10   6   7       15.00       25.70     29.65 o 
  11   6   7      299.58      297.96     44.30 o 
 -16   7   7      273.96      219.83     65.72 o 
 -15   7   7        0.48       18.22     47.92 o 
 -14   7   7      193.88      190.28     48.00 o 
 -13   7   7      212.36      159.59     25.86 o 
 -12   7   7      844.22      943.41     38.87 o 
 -11   7   7      146.86      168.50     19.39 o 
 -10   7   7       25.19        3.80     19.87 o 
  -9   7   7       79.21      177.56     19.29 o 
  -8   7   7     1926.76     1805.83     42.73 o 
  -7   7   7      170.06      161.08     15.49 o 
  -6   7   7      351.77      357.29     25.09 o 
  -5   7   7      108.16       97.06     19.21 o 
  -4   7   7      232.12      225.76     22.17 o 
  -3   7   7     3991.10     3838.71     91.61 o 
  -2   7   7      298.65      191.11     21.21 o 
  -1   7   7      547.01      448.16     23.80 o 
   0   7   7      109.88       89.01     18.92 o 
   1   7   7     6207.16     6624.47    135.87 o 
   2   7   7      412.12      345.17     17.99 o 
   3   7   7      143.43      105.09     15.89 o 
   4   7   7       52.75       16.98     18.16 o 
   5   7   7     2766.79     3008.37     95.52 o 
   6   7   7        0.86       15.48     21.22 o 
   7   7   7      116.14      114.70     29.30 o 
   8   7   7       10.59       31.02     29.30 o 
   9   7   7      235.25      225.14     52.90 o 
  10   7   7       15.74        2.29     40.45 o 
 -15   8   7      375.50      323.56     64.13 o 
 -14   8   7       17.53       79.40     47.57 o 
 -13   8   7       79.94       37.69     26.92 o 
 -12   8   7      426.46      433.72     26.68 o 
 -11   8   7      263.48      219.36     22.07 o 
 -10   8   7      186.35      223.63     22.33 o 
  -9   8   7       30.52       32.68     30.59 o 
  -8   8   7       16.80       20.70     28.68 o 
  -7   8   7      322.37      317.94     28.10 o 
  -6   8   7     3478.37     3578.04     96.30 o 
  -5   8   7     1218.30     1177.99     40.22 o 
  -4   8   7       23.26        2.39     21.47 o 
  -3   8   7       20.12       51.25     23.22 o 
  -2   8   7       43.14       -9.91     31.39 o 
  -1   8   7     1871.89     1853.68     65.40 o 
   0   8   7      229.99      205.42     29.67 o 
   1   8   7      580.95      663.64     34.16 o 
   2   8   7      235.23      150.43     21.12 o 
   3   8   7     3600.79     4018.72    108.87 o 
   4   8   7       26.83       37.08     24.72 o 
   5   8   7       95.21       83.00     25.90 o 
   6   8   7        0.05       -3.39     26.54 o 
   7   8   7      538.65      654.91     48.41 o 
   8   8   7       31.88       63.12     41.00 o 
   9   8   7        6.11       26.83     38.08 o 
 -15   9   7       48.59       55.93     74.06 o 
 -14   9   7       14.59      -81.62     81.62 o 
 -13   9   7       40.06       29.52     39.36 o 
 -12   9   7      522.23      410.27     41.22 o 
 -11   9   7       12.06      -26.03     38.12 o 
 -10   9   7       44.86       60.74     22.29 o 
  -9   9   7        2.74       17.74     38.93 o 
  -8   9   7      137.53      142.63     57.85 o 
  -7   9   7      375.59      378.68     58.97 o 
  -6   9   7      214.68      220.15     28.45 o 
  -5   9   7        0.27       12.45     25.61 o 
  -4   9   7       13.76       -3.27     32.07 o 
  -3   9   7      915.34      918.85     41.74 o 
  -2   9   7      287.09      312.19     31.61 o 
  -1   9   7       83.34       97.36     29.18 o 
   0   9   7       24.43       41.26     19.62 o 
   1   9   7     5783.13     6410.14    185.15 o 
   2   9   7      319.37      284.22     28.15 o 
   3   9   7        0.45      -10.80     29.95 o 
   4   9   7       38.16       53.62     32.22 o 
   5   9   7      934.04     1076.67     75.78 o 
   6   9   7      145.10      142.08     48.37 o 
   7   9   7      165.08      238.82     55.93 o 
   8   9   7       85.33       64.99     51.39 o 
 -14  10   7      664.14      710.41    107.32 o 
 -13  10   7        2.78      -30.23     89.18 o 
 -12  10   7      325.56      384.68     91.45 o 
 -11  10   7      388.53      312.48     58.19 o 
 -10  10   7      432.60      388.47     34.69 o 
  -9  10   7      192.69      240.26     41.36 o 
  -8  10   7       52.66      143.28     45.44 o 
  -7  10   7       22.52      -11.43     35.04 o 
  -6  10   7      546.25      623.22     72.55 o 
  -5  10   7     1787.55     1817.48     83.87 o 
  -4  10   7       82.50       90.95     31.16 o 
  -3  10   7      156.40      134.45     35.07 o 
  -2  10   7      101.80      166.70     35.25 o 
  -1  10   7      421.77      490.59     33.46 o 
   0  10   7      580.50      651.22     36.58 o 
   1  10   7      700.87      708.43     39.46 o 
   2  10   7       30.50       47.19     32.31 o 
   3  10   7     1146.25     1201.75     62.68 o 
   4  10   7       17.83      -21.72     61.97 o 
   5  10   7       12.22      -19.65     54.41 o 
   6  10   7        0.92       12.09     49.88 o 
   7  10   7      211.79      196.50     66.51 o 
 -13  11   7       63.82      179.87    108.83 o 
 -12  11   7      230.32      193.95     59.81 o 
 -11  11   7        3.75       27.45     63.59 o 
 -10  11   7      444.07      559.62     62.95 o 
  -9  11   7       19.77       10.12     62.73 o 
  -8  11   7     1111.65     1146.56     77.48 o 
  -7  11   7      515.73      553.32     61.96 o 
  -6  11   7       74.22       89.88     44.55 o 
  -5  11   7      143.00       73.74     32.70 o 
  -4  11   7       19.29        1.50     22.86 o 
  -3  11   7        5.33        2.93     26.15 o 
  -2  11   7      211.32      244.11     29.38 o 
  -1  11   7     1830.01     1856.52     71.56 o 
   0  11   7      160.49      152.80     31.58 o 
   1  11   7     1548.85     1631.88     79.30 o 
   2  11   7       10.16      -39.08     39.49 o 
   3  11   7       59.54       24.36     43.34 o 
   4  11   7       13.57      -18.14     46.86 o 
   5  11   7     1103.62     1370.94    114.87 o 
   6  11   7        6.63       28.72     75.58 o 
 -11  12   7      481.54      526.40     78.12 o 
 -10  12   7      248.39      293.04     69.67 o 
  -9  12   7       59.64       13.79     86.91 o 
  -8  12   7      385.19      420.96     65.20 o 
  -7  12   7      282.95      425.52     66.72 o 
  -6  12   7       53.77       17.66     53.02 o 
  -5  12   7      150.58      173.38     52.01 o 
  -4  12   7      153.92      193.98     48.29 o 
  -3  12   7       32.54       55.86     47.92 o 
  -2  12   7        3.39      -25.10     45.77 o 
  -1  12   7       85.57       65.78     54.01 o 
   0  12   7      350.89      317.62     58.74 o 
   1  12   7      508.84      420.20     80.11 o 
   2  12   7        2.59      -58.95     58.95 o 
   3  12   7     1219.44     1360.36    119.41 o 
   4  12   7        5.93       54.41     68.02 o 
  -9  13   7      106.01      204.72     77.93 o 
  -8  13   7      106.26      190.03     66.54 o 
  -7  13   7      408.74      424.25     72.51 o 
  -6  13   7        4.81      -52.26     61.67 o 
  -5  13   7      277.12      317.23     91.45 o 
  -4  13   7       34.96       -7.31     57.36 o 
  -3  13   7        5.33      -44.27     52.56 o 
  -2  13   7       79.26       99.39     50.76 o 
  -1  13   7       75.99       95.32     51.00 o 
   0  13   7        0.29       55.93     71.04 o 
   1  13   7      414.10      397.53     90.69 o 
   2  13   7      135.76       77.09     87.67 o 
  -6  14   7      100.23      122.97     71.53 o 
  -5  14   7       35.58       25.08     78.08 o 
  -4  14   7      146.91      223.65     79.61 o 
  -3  14   7       38.87      -66.24     66.24 o 
  -2  14   7       15.83      -11.68     66.14 o 
  -1 -19   8      613.02      495.83    120.16 o 
   0 -19   8       19.23       39.17     55.35 o 
   1 -19   8      274.74      226.37     63.26 o 
  -5 -18   8        0.45       59.62     62.73 o 
  -4 -18   8      290.35      365.52     57.42 o 
  -3 -18   8      679.13      768.46     81.78 o 
  -2 -18   8       85.63        6.10     45.56 o 
  -1 -18   8      991.68      980.97    120.92 o 
   0 -18   8        2.36       37.12     83.13 o 
   1 -18   8      234.48      241.95     53.02 o 
   2 -18   8      159.21      104.50     53.94 o 
   3 -18   8       11.92       89.18     86.16 o 
   4 -18   8      129.07       95.52     51.43 o 
   5 -18   8       84.75       67.26     83.89 o 
  -8 -17   8        2.50      125.46     71.04 o 
  -7 -17   8       36.84       -2.91     49.88 o 
  -6 -17   8      445.17      406.60     83.13 o 
  -5 -17   8      118.29      127.33     38.62 o 
  -4 -17   8       21.30      -26.55     39.35 o 
  -3 -17   8       87.66       89.68     40.03 o 
  -2 -17   8       44.16      -19.13     43.78 o 
  -1 -17   8      534.84      474.61     72.55 o 
   0 -17   8      621.18      565.09     58.32 o 
   1 -17   8      687.22      738.46     77.82 o 
   2 -17   8      295.55      234.69     49.00 o 
   3 -17   8      295.52      308.76     56.58 o 
   4 -17   8      125.61      135.27     60.89 o 
   5 -17   8       57.16       51.37     45.76 o 
   6 -17   8       38.14       41.26     55.22 o 
   7 -17   8      284.95      288.02     69.94 o 
  -9 -16   8       43.65       15.98     50.44 o 
  -8 -16   8      857.11      934.68     59.29 o 
  -7 -16   8       22.02        5.56     31.47 o 
  -6 -16   8       68.49       55.44     32.30 o 
  -5 -16   8       26.19       -8.57     30.78 o 
  -4 -16   8     1519.84     1732.60     73.35 o 
  -3 -16   8      694.03      749.18     34.97 o 
  -2 -16   8      185.71      179.41     30.97 o 
  -1 -16   8      982.64      984.66     61.83 o 
   0 -16   8      130.91      138.92     27.32 o 
   1 -16   8      953.31     1012.71     62.35 o 
   2 -16   8      185.24      141.36     49.03 o 
   3 -16   8      524.09      532.76     56.53 o 
   4 -16   8       43.52       17.32     39.50 o 
   5 -16   8      543.55      525.48     76.47 o 
   6 -16   8       31.16      -12.91     49.10 o 
   7 -16   8      310.03      294.97     49.12 o 
   8 -16   8       88.04       44.67     53.59 o 
   9 -16   8       85.66      128.29    133.77 o 
 -11 -15   8       34.87        3.78     38.66 o 
 -10 -15   8      767.10      764.08     73.93 o 
  -9 -15   8      132.35       91.21     36.84 o 
  -8 -15   8      337.61      404.23     66.06 o 
  -7 -15   8       14.73        0.66     31.05 o 
  -6 -15   8     1270.66     1315.10     77.39 o 
  -5 -15   8       93.74       39.54     23.14 o 
  -4 -15   8        0.53      -14.79     21.04 o 
  -3 -15   8        1.65        7.43     19.51 o 
  -2 -15   8      667.16      727.70     48.87 o 
  -1 -15   8      214.97      235.34     26.44 o 
   0 -15   8      218.15      202.41     31.34 o 
   1 -15   8        2.94        9.97     33.88 o 
   2 -15   8      130.20       72.72     40.42 o 
   3 -15   8     1684.80     1983.61    102.71 o 
   4 -15   8        0.77      -33.69     33.69 o 
   5 -15   8      561.15      542.19     46.04 o 
   6 -15   8        0.72      -21.91     34.91 o 
   7 -15   8     1090.22     1318.96     73.04 o 
   8 -15   8       22.05       -6.22     58.67 o 
   9 -15   8       89.56       36.41     65.09 o 
  10 -15   8      339.73      250.81     72.09 o 
 -12 -14   8      521.85      518.18     53.49 o 
 -11 -14   8      435.35      385.46     49.41 o 
 -10 -14   8       74.59       92.93     42.22 o 
  -9 -14   8        0.06       30.16     25.72 o 
  -8 -14   8      227.74      217.06     26.78 o 
  -7 -14   8      100.82       85.47     22.99 o 
  -6 -14   8        0.16       10.59     22.67 o 
  -5 -14   8      170.80      179.22     22.68 o 
  -4 -14   8      575.51      568.26     27.06 o 
  -3 -14   8       12.43      -10.09     22.07 o 
  -2 -14   8      376.19      382.22     36.65 o 
  -1 -14   8       15.42       74.64     28.41 o 
   0 -14   8     2241.42     2398.45     85.27 o 
   1 -14   8     1534.14     1677.26     69.11 o 
   2 -14   8      224.25      248.24     47.11 o 
   3 -14   8      283.35      272.41     37.68 o 
   4 -14   8      114.29      106.99     31.75 o 
   5 -14   8     1035.60     1068.93     51.71 o 
   6 -14   8       20.24       37.06     41.23 o 
   7 -14   8      430.55      345.99     38.70 o 
   8 -14   8      453.96      510.29     54.38 o 
   9 -14   8      300.73      395.34     67.56 o 
  10 -14   8       51.12      -67.56     67.56 o 
  11 -14   8        5.09      -10.89     77.71 o 
 -13 -13   8      645.34      702.51     69.39 o 
 -12 -13   8      290.45      229.46     39.49 o 
 -11 -13   8       54.52      106.08     31.26 o 
 -10 -13   8      915.43      967.78     54.42 o 
  -9 -13   8        0.68       -3.86     20.70 o 
  -8 -13   8      788.56      850.57     34.22 o 
  -7 -13   8       44.09       80.13     22.53 o 
  -6 -13   8     1180.25     1322.34     41.41 o 
  -5 -13   8        8.47       17.20     19.94 o 
  -4 -13   8       95.20      103.12     18.91 o 
  -3 -13   8      498.77      396.58     29.02 o 
  -2 -13   8      238.59      230.87     28.69 o 
  -1 -13   8       72.26       87.52     22.20 o 
   0 -13   8      299.91      335.34     26.84 o 
   1 -13   8       35.49       11.96     21.58 o 
   2 -13   8      313.02      327.93     26.41 o 
   3 -13   8      435.99      486.40     44.72 o 
   4 -13   8       58.08       76.20     35.77 o 
   5 -13   8      883.13      908.15     54.63 o 
   6 -13   8      127.37       34.93     23.71 o 
   7 -13   8      868.67      823.11     44.31 o 
   8 -13   8      144.97      118.19     43.04 o 
   9 -13   8      306.79      272.46     71.80 o 
  10 -13   8      327.31      448.17     68.77 o 
  11 -13   8      319.38      374.02     86.16 o 
 -14 -12   8       51.36       21.82     38.07 o 
 -13 -12   8       88.53       89.65     43.00 o 
 -12 -12   8     1023.62      964.95     55.27 o 
 -11 -12   8       40.91       47.26     27.70 o 
 -10 -12   8        8.00       12.77     20.39 o 
  -9 -12   8       13.08       36.32     18.31 o 
  -8 -12   8     1325.07     1471.24     41.64 o 
  -7 -12   8      116.18       85.40     18.03 o 
  -6 -12   8      740.86      598.31     35.55 o 
  -5 -12   8       48.93       76.50     16.60 o 
  -4 -12   8      152.96      171.30     23.38 o 
  -3 -12   8      180.76      170.74     21.65 o 
  -2 -12   8      436.47      369.52     26.91 o 
  -1 -12   8      209.60      193.18     18.69 o 
   0 -12   8     2528.46     2638.48     85.82 o 
   1 -12   8     1040.74      985.04     44.42 o 
   2 -12   8     1495.18     1574.70     56.71 o 
   3 -12   8      107.47       58.77     31.85 o 
   4 -12   8        2.05       -4.94     22.67 o 
   5 -12   8      988.48     1066.73     47.68 o 
   6 -12   8      743.72      670.91     38.56 o 
   7 -12   8       96.02      106.21     25.70 o 
   8 -12   8       36.40      -10.66     27.00 o 
   9 -12   8      197.25      221.77     34.03 o 
  10 -12   8       56.34       74.46     64.99 o 
  11 -12   8       56.29       69.66     60.22 o 
  12 -12   8      252.29      320.04     75.08 o 
 -14 -11   8      238.37      188.77     42.26 o 
 -13 -11   8      195.44      157.85     32.68 o 
 -12 -11   8      122.28      125.76     29.50 o 
 -11 -11   8      192.66      173.70     30.15 o 
 -10 -11   8     1141.70     1120.26     39.64 o 
  -9 -11   8      792.01      948.39     31.17 o 
  -8 -11   8        0.23      -17.92     17.92 o 
  -7 -11   8       10.85       21.08     17.86 o 
  -6 -11   8     1465.60     1617.35     41.28 o 
  -5 -11   8      110.63      193.38     20.07 o 
  -4 -11   8      999.12     1006.58     27.40 o 
  -3 -11   8     1841.28     1907.31     48.17 o 
  -2 -11   8     3827.62     3953.30     92.57 o 
  -1 -11   8      998.30      955.36     31.93 o 
   0 -11   8     3208.80     3247.34     82.69 o 
   1 -11   8      631.45      606.32     23.59 o 
   2 -11   8     1706.10     1856.11     53.81 o 
   3 -11   8      805.16      768.54     30.01 o 
   4 -11   8     1149.80     1033.41     51.29 o 
   5 -11   8        5.26       -4.41      8.65 o 
   6 -11   8       34.00       27.92     24.59 o 
   7 -11   8     1015.51     1040.02     69.60 o 
   8 -11   8       72.82       92.06     23.74 o 
   9 -11   8       30.07       68.27     32.27 o 
  10 -11   8      246.43      188.64     46.86 o 
  11 -11   8      390.24      344.64     61.11 o 
  12 -11   8       11.21        0.37     63.41 o 
  13 -11   8       31.24       27.10     68.62 o 
 -15 -10   8      217.78      242.36     42.50 o 
 -14 -10   8        0.14      -35.92     35.92 o 
 -13 -10   8     1029.23     1159.51     73.43 o 
 -12 -10   8      564.37      576.22     39.27 o 
 -11 -10   8       61.36       -6.50     21.94 o 
 -10 -10   8       87.20       96.32     18.31 o 
  -9 -10   8      631.68      681.87     25.54 o 
  -8 -10   8       12.25        4.29     15.81 o 
  -7 -10   8      304.09      285.09     17.04 o 
  -6 -10   8     2698.09     2837.64     69.77 o 
  -5 -10   8      572.98      630.34     21.30 o 
  -4 -10   8      344.23      330.60     19.10 o 
  -3 -10   8        7.05       19.49     19.48 o 
  -2 -10   8       37.95       23.08     14.34 o 
  -1 -10   8     4242.77     4720.39     90.32 o 
   0 -10   8      371.04      343.86     17.76 o 
   1 -10   8     1429.30     1511.24     37.10 o 
   2 -10   8      388.86      320.90     20.37 o 
   3 -10   8      863.03      753.62     25.87 o 
   4 -10   8     1901.30     1885.41     55.42 o 
   5 -10   8      528.12      556.45     21.15 o 
   6 -10   8     3908.76     4650.89    147.66 o 
   7 -10   8     1300.03     1286.99     49.68 o 
   8 -10   8      318.55      325.64     18.90 o 
   9 -10   8     1419.16     1457.13     51.78 o 
  10 -10   8      105.49       92.40     30.54 o 
  11 -10   8      142.14       97.29     45.53 o 
  12 -10   8      169.45      156.10     53.28 o 
  13 -10   8      215.78      244.58     99.00 o 
 -16  -9   8       17.13       40.37     39.15 o 
 -15  -9   8      402.01      416.45     55.39 o 
 -14  -9   8      746.58      813.07     51.65 o 
 -13  -9   8      248.29      222.87     29.47 o 
 -12  -9   8        1.07       -3.15     21.75 o 
 -11  -9   8      524.66      494.50     27.79 o 
 -10  -9   8       86.49       88.61     16.17 o 
  -9  -9   8      625.50      695.53     24.27 o 
  -8  -9   8      514.36      651.46     22.57 o 
  -7  -9   8      310.32      366.64     16.50 o 
  -6  -9   8     1787.96     1751.37     32.72 o 
  -5  -9   8      105.22       87.64     12.89 o 
  -4  -9   8      388.98      280.86     21.38 o 
  -3  -9   8      372.65      462.52     19.06 o 
  -2  -9   8     1379.00     1269.35     29.96 o 
  -1  -9   8      624.49      648.62     21.20 o 
   0  -9   8     1004.65     1015.60     29.19 o 
   1  -9   8      670.13      514.68     19.44 o 
   2  -9   8      114.86       78.58     12.85 o 
   3  -9   8      447.14      460.98     19.10 o 
   4  -9   8      584.20      574.04     28.14 o 
   5  -9   8      105.04       80.68     18.19 o 
   6  -9   8        5.55        5.44     16.68 o 
   7  -9   8     1805.52     1936.36     65.48 o 
   8  -9   8     1055.08     1257.00     56.02 o 
   9  -9   8      735.06      716.83     39.03 o 
  10  -9   8       37.58       39.09     23.29 o 
  11  -9   8      873.77     1008.97     49.92 o 
  12  -9   8      307.23      323.56     52.64 o 
  13  -9   8      356.55      278.18     58.52 o 
 -16  -8   8      141.09      166.30     37.74 o 
 -15  -8   8      172.77      246.67     33.60 o 
 -14  -8   8      554.34      479.69     43.93 o 
 -13  -8   8      331.34      292.74     26.20 o 
 -12  -8   8      675.00      665.36     25.12 o 
 -11  -8   8      516.06      421.87     21.55 o 
 -10  -8   8       48.11       49.44     13.48 o 
  -9  -8   8       26.52       11.25     14.32 o 
  -8  -8   8       62.74       64.35     12.21 o 
  -7  -8   8      154.18      147.92     15.18 o 
  -6  -8   8       61.65       58.17     13.22 o 
  -5  -8   8       22.87       62.53     14.96 o 
  -4  -8   8    13255.57    14854.97    206.87 o 
  -3  -8   8      189.68      189.59     16.10 o 
  -2  -8   8     1284.88     1214.93     30.09 o 
  -1  -8   8        4.54      -10.33     14.43 o 
   0  -8   8        2.19      -13.47     13.47 o 
   1  -8   8     1762.54     1929.21     39.38 o 
   2  -8   8      688.42      610.82     23.23 o 
   3  -8   8      327.63      248.06     18.38 o 
   4  -8   8     2133.55     1969.22     55.42 o 
   5  -8   8      817.14      828.92     28.75 o 
   6  -8   8     2651.06     2922.71     97.74 o 
   7  -8   8      148.22      156.78     17.93 o 
   8  -8   8     1376.75     1536.07     65.12 o 
   9  -8   8     1675.36     1910.62     56.50 o 
  10  -8   8      217.93      167.25     19.25 o 
  11  -8   8        5.09      -23.82     23.82 o 
  12  -8   8       10.65      -31.77     31.77 o 
  13  -8   8      160.12      220.32     55.39 o 
  14  -8   8        0.44      -49.18     49.18 o 
 -17  -7   8       43.78       40.19     37.44 o 
 -16  -7   8      149.31      184.69     37.47 o 
 -15  -7   8        8.23       23.77     29.39 o 
 -14  -7   8      807.55      745.89     35.19 o 
 -13  -7   8     1040.57     1099.40     33.60 o 
 -12  -7   8       63.41       70.62     14.83 o 
 -11  -7   8     2460.62     2628.90     53.53 o 
 -10  -7   8       10.52       25.82     13.14 o 
  -9  -7   8     2567.14     2617.09     47.79 o 
  -8  -7   8       89.03       93.03     15.76 o 
  -7  -7   8      980.85      930.85     21.53 o 
  -6  -7   8     1267.99     1312.63     26.48 o 
  -5  -7   8      249.03      230.26     17.13 o 
  -4  -7   8        3.11       -8.40     12.23 o 
  -3  -7   8     3779.32     4404.60     74.92 o 
  -2  -7   8      146.72      214.55     13.77 o 
  -1  -7   8     1621.96     1767.15     32.53 o 
   0  -7   8     2176.55     2435.91     50.10 o 
   1  -7   8     1736.75     1515.24     50.85 o 
   2  -7   8      173.04      241.86     16.38 o 
   3  -7   8      578.09      632.48     23.58 o 
   4  -7   8      356.86      238.15     16.84 o 
   5  -7   8     2493.15     2523.12     70.68 o 
   6  -7   8      533.90      460.61     30.42 o 
   7  -7   8      385.53      303.62     24.05 o 
   8  -7   8      546.48      660.41     49.41 o 
   9  -7   8      766.35      780.86     29.37 o 
  10  -7   8      856.56      950.75     43.71 o 
  11  -7   8      410.44      217.60     51.50 o 
  12  -7   8        5.67      -14.23     29.71 o 
  13  -7   8      217.67      242.33     40.74 o 
  14  -7   8      291.94      291.53     47.82 o 
 -17  -6   8      271.14      194.68     34.13 o 
 -16  -6   8      444.01      471.13     44.79 o 
 -15  -6   8      162.84      182.68     43.63 o 
 -14  -6   8      363.47      323.58     23.32 o 
 -13  -6   8      408.54      410.86     19.20 o 
 -12  -6   8      339.14      329.70     22.87 o 
 -11  -6   8      526.66      509.68     20.53 o 
 -10  -6   8      842.08      876.06     21.67 o 
  -9  -6   8     3772.08     3758.71     58.65 o 
  -8  -6   8     1067.56      966.14     23.35 o 
  -7  -6   8        3.41       15.45     13.64 o 
  -6  -6   8      717.27      666.98     18.12 o 
  -5  -6   8     4030.42     3807.24     67.75 o 
  -4  -6   8    11279.64    13012.12    199.05 o 
  -3  -6   8     1041.11     1182.60     23.99 o 
  -2  -6   8       28.51       40.90     12.08 o 
  -1  -6   8       21.17       38.84     12.84 o 
   0  -6   8       56.00       69.38     14.51 o 
   1  -6   8      328.72      293.31     15.04 o 
   2  -6   8     3186.02     3365.55     70.73 o 
   3  -6   8      405.65      387.10     18.29 o 
   4  -6   8      578.40      817.87     27.00 o 
   5  -6   8     1671.92     1680.21     42.13 o 
   6  -6   8     3457.16     3506.22    106.90 o 
   7  -6   8     2692.16     3058.74     83.71 o 
   8  -6   8      377.91      411.95     38.63 o 
   9  -6   8      880.56      913.73     28.94 o 
  10  -6   8      113.91      103.80     12.74 o 
  11  -6   8        4.04       16.16     21.70 o 
  12  -6   8      441.61      392.45     37.96 o 
  13  -6   8      167.52      200.78     36.02 o 
  14  -6   8      115.16       -3.02     21.16 o 
 -17  -5   8       74.78       55.25     32.64 o 
 -16  -5   8      407.02      426.86     39.69 o 
 -15  -5   8      178.61      116.83     50.34 o 
 -14  -5   8     2055.32     2116.47     53.63 o 
 -13  -5   8     1846.96     1759.29     41.90 o 
 -12  -5   8     1026.73      998.91     25.43 o 
 -11  -5   8     1951.27     2101.13     38.72 o 
 -10  -5   8     1591.15     1516.55     31.12 o 
  -9  -5   8     1876.59     1906.25     33.84 o 
  -8  -5   8     1501.33     1411.38     29.59 o 
  -7  -5   8     2121.35     2062.22     45.29 o 
  -6  -5   8     3318.95     3208.95     51.47 o 
  -5  -5   8     1070.90     1198.21     23.66 o 
  -4  -5   8       61.83      110.79     11.21 o 
  -3  -5   8     1668.40     1502.97     26.19 o 
  -2  -5   8    15531.86    16900.97    258.97 o 
  -1  -5   8     1664.83     1622.12     33.01 o 
   0  -5   8     4212.88     4704.15     78.98 o 
   1  -5   8       88.34       71.16     13.37 o 
   2  -5   8      714.48      765.73     45.82 o 
   3  -5   8     2302.82     2212.46     50.56 o 
   4  -5   8     1168.24     1021.02     29.07 o 
   5  -5   8     6153.51     6673.99    183.50 o 
   6  -5   8      447.49      395.49     21.19 o 
   7  -5   8     1143.03     1092.10     32.39 o 
   8  -5   8      516.46      538.75     43.45 o 
   9  -5   8       17.09       -1.12     13.13 o 
  10  -5   8      317.24      336.92     26.47 o 
  11  -5   8       70.20      105.69     45.27 o 
  12  -5   8      215.96      241.46     58.59 o 
  13  -5   8       29.30      -23.81     31.80 o 
  14  -5   8      208.77      227.91     76.88 o 
 -17  -4   8      133.02       90.66     33.16 o 
 -16  -4   8      214.02      217.38     40.05 o 
 -15  -4   8       73.66       73.26     34.72 o 
 -14  -4   8       83.67       96.12     16.10 o 
 -13  -4   8     1433.74     1459.44     32.27 o 
 -12  -4   8     2175.49     2297.09     51.99 o 
 -11  -4   8     2239.39     2231.73     46.61 o 
 -10  -4   8      995.27      987.92     22.34 o 
  -9  -4   8     1769.14     1702.90     30.37 o 
  -8  -4   8     5548.85     5233.62     68.87 o 
  -7  -4   8     1436.63     1165.36     22.78 o 
  -6  -4   8       34.84       66.80     12.67 o 
  -5  -4   8       30.46        3.47     13.04 o 
  -4  -4   8     7054.32     7580.08    104.31 o 
  -3  -4   8       11.24        6.54     16.58 o 
  -2  -4   8      772.51      618.76     18.75 o 
  -1  -4   8        0.65      -10.42     12.59 o 
   0  -4   8      230.23      300.02     14.89 o 
   1  -4   8      186.77      150.57     15.22 o 
   2  -4   8     4572.33     5123.38    100.57 o 
   3  -4   8     8036.77     9078.13    199.06 o 
   4  -4   8      165.31      172.44     20.54 o 
   5  -4   8     2446.92     2460.77     64.48 o 
   6  -4   8      746.56      838.53     36.54 o 
   7  -4   8     5475.21     6108.21    151.28 o 
   8  -4   8       73.48       73.77     11.95 o 
   9  -4   8      295.95      351.39     25.11 o 
  10  -4   8      351.40      374.02     33.29 o 
  11  -4   8       39.02       13.48     25.27 o 
  12  -4   8       63.28       15.48     42.31 o 
  13  -4   8      110.66      136.76     33.66 o 
  14  -4   8      122.96      207.79     80.23 o 
 -18  -3   8       32.70       29.44     39.07 o 
 -17  -3   8      308.95      303.22     41.10 o 
 -16  -3   8       69.96       77.44     23.08 o 
 -15  -3   8      535.13      382.70     29.47 o 
 -14  -3   8      855.41      845.94     25.50 o 
 -13  -3   8     1683.97     1776.40     41.60 o 
 -12  -3   8      136.19      143.95     17.30 o 
 -11  -3   8      486.63      475.35     20.70 o 
 -10  -3   8     7038.19     7316.70    108.48 o 
  -9  -3   8     5571.67     5633.56     72.64 o 
  -8  -3   8      340.94      340.86     13.32 o 
  -7  -3   8     2671.40     2842.48     40.93 o 
  -6  -3   8     3567.85     3431.05     45.73 o 
  -5  -3   8     1102.54     1126.89     21.67 o 
  -4  -3   8     2918.99     2780.92     45.38 o 
  -3  -3   8      139.99      179.70     14.48 o 
  -2  -3   8      117.18       13.18     12.57 o 
  -1  -3   8       26.33       10.58     13.79 o 
   0  -3   8        3.69       15.04     12.87 o 
   1  -3   8        7.96        5.80     11.35 o 
   2  -3   8      201.53      238.21     14.28 o 
   3  -3   8     1126.58     1033.32     27.10 o 
   4  -3   8       27.81      -11.21     13.96 o 
   5  -3   8     5353.32     5693.98    129.22 o 
   6  -3   8       19.36       -7.48     17.89 o 
   7  -3   8     1485.29     1577.48     61.37 o 
   8  -3   8      333.54      215.26     15.93 o 
   9  -3   8      715.68      531.74     27.63 o 
  10  -3   8      214.49      238.64     21.46 o 
  11  -3   8       56.69       16.17     18.64 o 
  12  -3   8      664.55      652.83     33.45 o 
  13  -3   8        0.50      -16.10     44.41 o 
  14  -3   8       24.41       22.36     91.45 o 
 -18  -2   8       60.32        7.42     36.36 o 
 -17  -2   8        7.96       57.57     36.75 o 
 -16  -2   8        0.39       10.96     51.39 o 
 -15  -2   8     1600.99     1687.12     60.21 o 
 -14  -2   8      128.34      147.38     17.35 o 
 -13  -2   8      150.95      126.03     17.60 o 
 -12  -2   8     2198.63     2275.77     49.86 o 
 -11  -2   8     3433.43     3400.70     65.59 o 
 -10  -2   8      656.95      794.18     30.42 o 
  -9  -2   8      328.41      256.74     16.79 o 
  -8  -2   8     8439.41     8504.13    124.94 o 
  -7  -2   8     4974.61     4825.84     55.36 o 
  -6  -2   8     1395.57     1633.94     24.46 o 
  -5  -2   8     2017.39     2182.59     35.10 o 
  -4  -2   8     8363.38     7914.46     84.51 o 
  -3  -2   8       10.51       18.81     13.53 o 
  -2  -2   8     9203.31     7966.11    102.89 o 
  -1  -2   8      583.86      781.60     25.96 o 
   0  -2   8     2071.18     1834.40     33.01 o 
   1  -2   8      914.49      928.17     23.56 o 
   2  -2   8      170.07      129.84     12.54 o 
   3  -2   8      505.58      575.29     18.16 o 
   4  -2   8      473.76      515.55     21.02 o 
   5  -2   8     1987.70     1949.32     48.11 o 
   6  -2   8       44.20       70.66     11.53 o 
   7  -2   8      993.49      981.77     28.05 o 
   8  -2   8      272.57      223.14     20.91 o 
   9  -2   8      123.13       95.50     21.82 o 
  10  -2   8      163.28      193.32     23.55 o 
  11  -2   8       73.13       56.00     26.70 o 
  12  -2   8      313.79      310.75     39.04 o 
  13  -2   8      272.29      153.09     63.19 o 
  14  -2   8       16.28      -15.12     99.76 o 
 -18  -1   8      108.84       80.19     39.71 o 
 -17  -1   8      610.71      593.45     92.96 o 
 -16  -1   8      735.00      666.20     50.45 o 
 -15  -1   8      875.35      800.98     37.28 o 
 -14  -1   8       58.69       65.87     17.46 o 
 -13  -1   8     1023.34     1070.54     37.63 o 
 -12  -1   8       24.13       53.50     19.83 o 
 -11  -1   8      452.38      401.21     18.84 o 
 -10  -1   8     4580.45     4649.37     83.36 o 
  -9  -1   8      619.89      510.49     19.27 o 
  -8  -1   8      129.49      184.81     12.51 o 
  -7  -1   8      846.55     1050.86     21.94 o 
  -6  -1   8     6271.55     6582.36     82.15 o 
  -5  -1   8     7596.96     7758.27    135.67 o 
  -4  -1   8      278.73      415.42     29.27 o 
  -3  -1   8       91.67       74.18     15.66 o 
  -2  -1   8      265.63      113.30     14.40 o 
  -1  -1   8        1.11      -11.17     12.65 o 
   0  -1   8      167.11      355.86     19.45 o 
   1  -1   8        1.02      -11.83     11.83 o 
   2  -1   8      185.89      130.66     12.63 o 
   3  -1   8     1668.59     1407.45     33.64 o 
   4  -1   8      270.99      201.90     13.90 o 
   5  -1   8        2.63       -3.53     10.98 o 
   6  -1   8        1.70       -8.41      9.73 o 
   7  -1   8      164.74      174.52     12.64 o 
   8  -1   8      163.70      169.55     16.97 o 
   9  -1   8        6.83        7.08     15.81 o 
  10  -1   8       60.46       59.43     17.21 o 
  11  -1   8      343.76      369.70     20.31 o 
  12  -1   8      332.95      246.68     13.18 o 
  13  -1   8        0.78       37.74     56.75 o 
 -18   0   8      967.28     1006.62     76.81 o 
 -17   0   8      462.66      507.71     44.53 o 
 -16   0   8       67.76        4.98     31.55 o 
 -15   0   8     1848.13     1914.01     68.69 o 
 -14   0   8      349.97      439.25     29.77 o 
 -13   0   8       26.50       41.41     15.72 o 
 -12   0   8       58.23      132.08     16.26 o 
 -11   0   8      997.78      859.02     28.50 o 
 -10   0   8     1128.18     1175.50     26.66 o 
  -9   0   8      269.72      256.36     14.70 o 
  -8   0   8      997.45     1056.83     20.70 o 
  -7   0   8     1343.48     1358.63     28.19 o 
  -6   0   8     1280.01     1489.15     29.86 o 
  -5   0   8      587.05      519.70     18.70 o 
  -4   0   8      234.31      224.14     20.73 o 
  -3   0   8     1374.46     1608.93     25.97 o 
  -2   0   8      111.24      197.83     14.84 o 
  -1   0   8      713.65      687.96     23.23 o 
   0   0   8     2394.85     2207.55     47.47 o 
   1   0   8     1988.88     2075.84     48.00 o 
   2   0   8     2756.86     3287.83     62.74 o 
   3   0   8      829.56     1002.18     25.85 o 
   4   0   8     1030.70     1061.31     30.65 o 
   5   0   8      550.26      434.72     18.95 o 
   6   0   8     1074.98     1059.35     32.38 o 
   7   0   8       12.96       22.51      8.46 o 
   8   0   8     1098.75      994.20     40.99 o 
   9   0   8       19.91      -15.37     15.37 o 
  10   0   8      635.92      612.71     51.08 o 
  11   0   8      653.61      663.78     28.21 o 
  12   0   8      142.95       21.75     13.45 o 
  13   0   8      247.59      103.66     74.06 o 
 -18   1   8       11.30       34.22     46.70 o 
 -17   1   8      405.01      319.26     44.74 o 
 -16   1   8      555.43      501.49     49.96 o 
 -15   1   8      120.77      200.98     31.38 o 
 -14   1   8        0.65       55.76     21.87 o 
 -13   1   8       71.99       95.31     16.24 o 
 -12   1   8      282.29      344.98     19.46 o 
 -11   1   8      301.82      367.54     21.14 o 
 -10   1   8      169.94      183.51     14.76 o 
  -9   1   8     3804.72     3738.37     52.21 o 
  -8   1   8     1767.42     1712.05     31.53 o 
  -7   1   8        4.90       38.63     12.67 o 
  -6   1   8       88.09       66.10     15.42 o 
  -5   1   8     6259.53     6123.07     83.68 o 
  -4   1   8      221.85      360.48     17.31 o 
  -3   1   8      252.82      216.37     17.67 o 
  -2   1   8     3535.17     3404.97     53.27 o 
  -1   1   8      466.95      486.57     18.26 o 
   0   1   8      493.24      419.14     26.18 o 
   1   1   8      628.59      728.36     22.61 o 
   2   1   8      114.25      127.20     14.23 o 
   3   1   8      147.60      223.48     14.37 o 
   4   1   8     2242.40     2314.03     55.92 o 
   5   1   8      406.29      400.90     17.00 o 
   6   1   8       44.00       62.87     12.06 o 
   7   1   8     1324.32     1398.79     36.09 o 
   8   1   8      233.44      246.25     22.65 o 
   9   1   8       31.96       47.32     17.49 o 
  10   1   8       23.56       -0.94     26.23 o 
  11   1   8     1476.13     1530.65     57.37 o 
  12   1   8        2.71      131.50    114.87 o 
  13   1   8      160.72       98.55    130.75 o 
 -18   2   8      833.49      949.46     72.51 o 
 -17   2   8        7.30       24.67     45.86 o 
 -16   2   8       44.81       49.47     38.71 o 
 -15   2   8      239.15      219.05     45.16 o 
 -14   2   8       70.73       70.14     20.05 o 
 -13   2   8      354.59      408.89     25.91 o 
 -12   2   8       86.64       99.65     17.94 o 
 -11   2   8     1889.77     1830.53     38.96 o 
 -10   2   8     1012.15      899.05     23.30 o 
  -9   2   8      312.90      273.97     16.23 o 
  -8   2   8     2518.83     2628.34     44.70 o 
  -7   2   8     2793.83     2808.64     57.46 o 
  -6   2   8       13.17       12.75     11.25 o 
  -5   2   8       41.36        4.89     18.33 o 
  -4   2   8       95.38       58.95     14.48 o 
  -3   2   8     4059.29     4116.41     62.39 o 
  -2   2   8      740.80      665.04     21.26 o 
  -1   2   8     1694.18     1871.28     38.95 o 
   0   2   8      963.39      973.20     25.48 o 
   1   2   8      278.17      351.45     15.87 o 
   2   2   8     6498.13     6853.91    130.52 o 
   3   2   8        0.48      -12.18     12.18 o 
   4   2   8      646.88      685.91     25.58 o 
   5   2   8     2295.63     2315.05     54.91 o 
   6   2   8     3998.14     4322.85    100.79 o 
   7   2   8     1290.55     1382.61     36.21 o 
   8   2   8       21.39        4.15     15.77 o 
   9   2   8     1362.80     1424.08     62.98 o 
  10   2   8       68.83       75.83     18.47 o 
  11   2   8       45.74        8.35     23.37 o 
  12   2   8        0.84      -20.91     51.39 o 
 -17   3   8       27.30       46.27     54.93 o 
 -16   3   8      966.30     1017.18     60.51 o 
 -15   3   8       61.62       87.61     31.45 o 
 -14   3   8       27.80       42.73     21.74 o 
 -13   3   8      650.86      648.44     26.64 o 
 -12   3   8      117.55      106.70     20.23 o 
 -11   3   8     2416.07     2280.66     55.24 o 
 -10   3   8       23.29       35.03     14.94 o 
  -9   3   8     3988.54     4327.71     75.45 o 
  -8   3   8       40.50       13.33     13.71 o 
  -7   3   8     2216.01     2106.46     37.61 o 
  -6   3   8      158.51      130.86     13.01 o 
  -5   3   8     3048.74     2697.32     57.38 o 
  -4   3   8      172.58      195.90     16.12 o 
  -3   3   8       14.31       35.80     16.69 o 
  -2   3   8     5208.63     5705.97     80.49 o 
  -1   3   8        6.62       52.95     15.03 o 
   0   3   8     3733.99     3748.70     54.65 o 
   1   3   8       93.81       58.52     14.70 o 
   2   3   8      152.48      144.69     13.03 o 
   3   3   8      443.14      467.93     18.93 o 
   4   3   8     5120.55     5800.94    153.94 o 
   5   3   8      158.03      136.67     16.42 o 
   6   3   8       29.52       14.07     13.02 o 
   7   3   8      168.77      166.96     17.81 o 
   8   3   8     1524.57     1563.05     57.75 o 
   9   3   8       48.95       92.59     21.12 o 
  10   3   8       14.61       29.31     29.08 o 
  11   3   8      265.00      283.93     46.10 o 
  12   3   8       10.64       18.48     27.20 o 
 -17   4   8      397.65      386.47     83.13 o 
 -16   4   8       35.46       32.20     47.27 o 
 -15   4   8      237.40      273.34     35.25 o 
 -14   4   8      869.89      897.80     41.48 o 
 -13   4   8      180.76      146.56     22.04 o 
 -12   4   8       63.24       20.68     23.14 o 
 -11   4   8     1673.77     1841.30     46.17 o 
 -10   4   8      676.53      713.91     25.73 o 
  -9   4   8     3948.91     3770.79     78.41 o 
  -8   4   8       59.37       86.79     14.19 o 
  -7   4   8      163.99      204.68     15.43 o 
  -6   4   8      206.10      179.59     14.16 o 
  -5   4   8       26.42       60.62     10.75 o 
  -4   4   8     1528.57     1452.29     35.86 o 
  -3   4   8      885.13      733.68     23.12 o 
  -2   4   8     1982.22     2220.50     44.79 o 
  -1   4   8      416.57      447.83     19.31 o 
   0   4   8      162.05      167.54     15.93 o 
   1   4   8      644.56      564.86     20.73 o 
   2   4   8      795.43      806.02     24.96 o 
   3   4   8      273.45      234.16     15.95 o 
   4   4   8     4149.58     4010.08    111.05 o 
   5   4   8     4947.84     5738.03    169.30 o 
   6   4   8     2128.06     2315.17     59.10 o 
   7   4   8       66.98       36.57     15.56 o 
   8   4   8      272.33      254.40     25.33 o 
   9   4   8      521.47      576.01     43.34 o 
  10   4   8      406.10      379.64     39.21 o 
  11   4   8       12.75       -6.45     35.28 o 
 -17   5   8        3.32      123.34     65.37 o 
 -16   5   8      531.12      552.97     60.24 o 
 -15   5   8        0.44       35.81     34.92 o 
 -14   5   8      334.50      324.61     33.52 o 
 -13   5   8      673.18      671.89     41.46 o 
 -12   5   8      210.45      280.93     25.18 o 
 -11   5   8     1207.02     1143.57     34.39 o 
 -10   5   8      274.63      258.81     21.74 o 
  -9   5   8     9470.65    10539.13    216.88 o 
  -8   5   8     1085.04      985.27     33.00 o 
  -7   5   8     2419.84     2365.76     57.76 o 
  -6   5   8     1016.22     1068.61     27.21 o 
  -5   5   8     1856.62     1659.63     39.15 o 
  -4   5   8      615.54      646.11     19.43 o 
  -3   5   8      282.93      331.40     14.72 o 
  -2   5   8     2159.02     2239.81     45.16 o 
  -1   5   8      298.13      317.44     16.22 o 
   0   5   8     1627.00     1750.64     40.85 o 
   1   5   8       10.15       -0.25     13.26 o 
   2   5   8     1125.80     1030.63     29.86 o 
   3   5   8      910.64     1031.59     28.23 o 
   4   5   8     7076.92     8313.85    205.30 o 
   5   5   8       16.07       10.99     14.55 o 
   6   5   8      464.56      461.84     21.44 o 
   7   5   8      686.41      673.85     26.48 o 
   8   5   8     1047.20      836.47     88.57 o 
   9   5   8      102.78      103.20     31.31 o 
  10   5   8       53.66       84.09     31.50 o 
  11   5   8       35.13       16.80     36.06 o 
 -16   6   8        2.09        3.76     55.50 o 
 -15   6   8      489.98      507.23     50.26 o 
 -14   6   8      594.78      633.52     43.21 o 
 -13   6   8        3.17       28.67     24.44 o 
 -12   6   8      681.76      679.28     36.90 o 
 -11   6   8      265.59      258.49     25.73 o 
 -10   6   8      252.68      256.19     22.83 o 
  -9   6   8     3874.06     4077.08     95.32 o 
  -8   6   8      248.18      281.11     19.82 o 
  -7   6   8     1628.14     1583.27     39.06 o 
  -6   6   8      567.92      629.53     24.71 o 
  -5   6   8     1855.68     1708.40     94.13 o 
  -4   6   8     1795.64     1785.02     46.68 o 
  -3   6   8      172.10      228.28     20.63 o 
  -2   6   8      486.03      539.37     23.50 o 
  -1   6   8       58.94       94.24     11.91 o 
   0   6   8      820.37      812.16     23.68 o 
   1   6   8      361.50      441.61     21.39 o 
   2   6   8      315.25      371.35     25.35 o 
   3   6   8       37.46       37.65     16.62 o 
   4   6   8       29.12        1.92     15.79 o 
   5   6   8        0.76       27.09     20.11 o 
   6   6   8      581.75      675.39     37.38 o 
   7   6   8      198.75      173.29     32.50 o 
   8   6   8      212.19      229.21     43.49 o 
   9   6   8       61.51      105.12     37.70 o 
  10   6   8      407.60      359.09     49.67 o 
 -16   7   8      393.93      437.38     65.72 o 
 -15   7   8       41.23       96.27    152.66 o 
 -14   7   8      252.43      284.05     48.06 o 
 -13   7   8      120.07      145.45     30.61 o 
 -12   7   8      706.67      754.90     33.54 o 
 -11   7   8      413.52      519.78     29.62 o 
 -10   7   8      218.09      202.36     32.73 o 
  -9   7   8     1824.63     1932.65     57.48 o 
  -8   7   8      120.79      110.66     19.38 o 
  -7   7   8     3623.88     3765.14     70.25 o 
  -6   7   8        5.89       52.63     22.17 o 
  -5   7   8      735.93      799.01     34.78 o 
  -4   7   8      743.00      797.05     34.23 o 
  -3   7   8      366.38      337.68     25.14 o 
  -2   7   8       71.20       27.81     21.55 o 
  -1   7   8       60.33        3.65     13.52 o 
   0   7   8        4.56       -8.79     13.58 o 
   1   7   8        2.69       25.26     23.56 o 
   2   7   8      994.21      988.65     35.34 o 
   3   7   8       38.38       32.46     16.83 o 
   4   7   8     2459.59     2533.43     75.04 o 
   5   7   8      162.64      171.64     34.04 o 
   6   7   8      155.02      195.07     51.39 o 
   7   7   8      158.42      168.09     38.08 o 
   8   7   8      124.12      124.42     39.12 o 
   9   7   8       24.68      -12.44     47.48 o 
 -15   8   8      186.01      284.16     75.58 o 
 -14   8   8       89.95      107.30     48.62 o 
 -13   8   8        7.16      -14.25     36.35 o 
 -12   8   8       97.35      108.05     29.69 o 
 -11   8   8      920.39      783.00     43.38 o 
 -10   8   8      496.91      461.08     30.98 o 
  -9   8   8     2211.74     2303.61    140.71 o 
  -8   8   8      693.85      808.19     78.27 o 
  -7   8   8     4792.02     5189.76    167.99 o 
  -6   8   8      121.95      119.69     27.40 o 
  -5   8   8     1493.46     1483.79     56.20 o 
  -4   8   8      775.80      732.61     35.10 o 
  -3   8   8      253.80      221.74     26.62 o 
  -2   8   8      806.38      882.93     43.37 o 
  -1   8   8     1013.20     1051.29     48.17 o 
   0   8   8     1660.13     1748.51     85.79 o 
   1   8   8      107.43      137.69     29.54 o 
   2   8   8     1294.34     1087.44     68.71 o 
   3   8   8       13.43       19.52     18.57 o 
   4   8   8      233.01      282.45     35.34 o 
   5   8   8       20.83       27.96     27.79 o 
   6   8   8      544.69      630.02     54.42 o 
   7   8   8       54.90       55.20     51.39 o 
   8   8   8       53.88       85.63     47.61 o 
 -14   9   8        2.08      -55.93     81.62 o 
 -13   9   8      571.24      719.48    102.78 o 
 -12   9   8      388.01      472.90     52.06 o 
 -11   9   8      202.24      208.23     32.23 o 
 -10   9   8       60.28       90.75     40.32 o 
  -9   9   8      611.63      627.66     50.65 o 
  -8   9   8      467.65      550.12     46.93 o 
  -7   9   8     1330.41     1481.87     58.25 o 
  -6   9   8      756.75      814.54     52.90 o 
  -5   9   8     1897.71     2104.38     88.79 o 
  -4   9   8      412.54      415.57     40.47 o 
  -3   9   8        9.17      -10.78     28.57 o 
  -2   9   8       75.40       84.41     31.14 o 
  -1   9   8      274.32      297.19     33.68 o 
   0   9   8      597.71      636.39     42.23 o 
   1   9   8      116.22      105.30     27.78 o 
   2   9   8      451.06      440.74     37.44 o 
   3   9   8      118.39      152.91     36.18 o 
   4   9   8      442.97      350.19     52.29 o 
   5   9   8        5.48      -18.14     39.30 o 
   6   9   8       15.04      -46.86     46.86 o 
   7   9   8        8.73      -10.58     48.37 o 
 -13  10   8      147.29      114.87     99.76 o 
 -12  10   8       76.66       93.30     56.58 o 
 -11  10   8      608.12      534.65     65.57 o 
 -10  10   8      654.76      685.61     61.28 o 
  -9  10   8       38.66       46.49     76.33 o 
  -8  10   8      434.49      560.43     56.65 o 
  -7  10   8      912.68      990.67    114.12 o 
  -6  10   8      371.54      441.54    100.52 o 
  -5  10   8      359.04      397.64     95.98 o 
  -4  10   8     1060.57     1111.87     58.72 o 
  -3  10   8       78.83       73.66     33.10 o 
  -2  10   8      256.32      243.91     39.63 o 
  -1  10   8      667.69      692.46     39.94 o 
   0  10   8       44.91       39.01     29.10 o 
   1  10   8      741.83      811.91     52.23 o 
   2  10   8      276.73      317.84     44.33 o 
   3  10   8       53.33       77.25     45.70 o 
   4  10   8        1.85       46.86     55.93 o 
   5  10   8       24.43       93.71     51.39 o 
   6  10   8      149.59      151.15     58.95 o 
 -12  11   8      238.65      275.09    107.32 o 
 -11  11   8       96.00      132.95     59.53 o 
 -10  11   8       90.41       96.94     56.72 o 
  -9  11   8     1453.68     1507.80    111.10 o 
  -8  11   8      739.14      834.77     72.98 o 
  -7  11   8       80.69       25.04     51.55 o 
  -6  11   8     1065.28     1265.11     92.08 o 
  -5  11   8      198.54      250.89     55.19 o 
  -4  11   8     1291.94     1266.90    151.91 o 
  -3  11   8      716.70      818.97     64.83 o 
  -2  11   8      182.59      212.65     35.13 o 
  -1  11   8      964.74      991.37     60.15 o 
   0  11   8      217.97      212.65     41.52 o 
   1  11   8       15.94       -8.29    117.90 o 
   2  11   8       82.19       93.71     63.48 o 
   3  11   8       13.72       92.20     61.97 o 
   4  11   8      453.39      436.83     63.48 o 
 -10  12   8       38.18      -43.83     73.75 o 
  -9  12   8       71.81      100.00     92.96 o 
  -8  12   8      182.50      280.40     72.51 o 
  -7  12   8      776.42      868.70     75.97 o 
  -6  12   8      346.08      549.03     77.84 o 
  -5  12   8       26.99       74.18     87.67 o 
  -4  12   8      160.00      151.77    114.87 o 
  -3  12   8      493.20      589.85     67.50 o 
  -2  12   8      245.79      220.19     55.45 o 
  -1  12   8      204.63      186.28     54.85 o 
   0  12   8       26.71       46.86     66.51 o 
   1  12   8      495.97      589.49     96.74 o 
   2  12   8       27.65       -7.56     43.83 o 
  -8  13   8       76.40      188.94     95.23 o 
  -7  13   8       86.94      -10.30     59.60 o 
  -6  13   8      459.94      518.54     80.70 o 
  -5  13   8       71.52       52.80     89.18 o 
  -4  13   8      119.32       67.82     76.33 o 
  -3  13   8      118.15       -0.46     50.69 o 
  -2  13   8       32.24      -28.10     62.83 o 
  -1  13   8      374.55      501.82     98.25 o 
  -1 -19   9      310.15      204.96     59.56 o 
   0 -19   9        2.03      170.80    139.06 o 
   1 -19   9      264.55      175.40    105.81 o 
  -5 -18   9      797.75      805.35     74.28 o 
  -4 -18   9        0.84       78.25     77.09 o 
  -3 -18   9        0.57       39.14     52.30 o 
  -2 -18   9       46.83      -35.17     49.29 o 
  -1 -18   9     1117.76     1057.70     92.97 o 
   0 -18   9      160.82      144.01     62.73 o 
   1 -18   9       68.29       87.76     43.34 o 
   2 -18   9        2.03      -35.65     43.05 o 
   3 -18   9        1.30       -8.45     47.26 o 
   4 -18   9      126.93       65.54     45.55 o 
   5 -18   9        3.77      -52.17     52.17 o 
  -8 -17   9       37.48       36.54     48.38 o 
  -7 -17   9      685.55      703.63     78.56 o 
  -6 -17   9      108.04      171.75     37.90 o 
  -5 -17   9        0.74      -15.47     30.03 o 
  -4 -17   9      130.93       51.92     36.02 o 
  -3 -17   9     1393.74      940.16    108.83 o 
  -2 -17   9       37.76       37.79     46.86 o 
  -1 -17   9       22.62       -6.97     97.49 o 
   0 -17   9      122.97       87.02     52.15 o 
   1 -17   9     1058.62      668.09     84.64 o 
   2 -17   9      259.23      188.94     68.02 o 
   3 -17   9       29.01      -45.62     45.62 o 
   4 -17   9       58.15      136.04     58.04 o 
   5 -17   9       21.02       36.85     44.16 o 
   6 -17   9      157.27       63.31     48.38 o 
   7 -17   9        5.06       27.21    132.26 o 
  -9 -16   9     1224.88     1293.69     73.03 o 
  -8 -16   9       11.94       22.64     41.96 o 
  -7 -16   9        4.10       12.97     28.65 o 
  -6 -16   9      126.14      131.52     30.51 o 
  -5 -16   9      253.74      319.29     34.97 o 
  -4 -16   9        4.07       13.07     28.92 o 
  -3 -16   9      210.18      194.72     38.39 o 
  -2 -16   9      158.62      100.42     31.14 o 
  -1 -16   9     2934.62     3054.64    125.44 o 
   0 -16   9      405.93      386.56     43.28 o 
   1 -16   9       28.99       11.42     30.44 o 
   2 -16   9       29.86       89.95     58.19 o 
   3 -16   9      574.04      628.88     58.24 o 
   4 -16   9      592.03      530.54     68.27 o 
   5 -16   9      112.38      229.73     63.06 o 
   6 -16   9        5.45       34.10     52.59 o 
   7 -16   9       21.45       11.25     72.14 o 
   8 -16   9       44.51       33.27     76.26 o 
 -11 -15   9      774.79      606.66     86.09 o 
 -10 -15   9        2.36        9.26     58.83 o 
  -9 -15   9       27.10      -22.71     35.66 o 
  -8 -15   9        8.30       76.77     26.29 o 
  -7 -15   9      432.46      397.14     37.20 o 
  -6 -15   9       89.14       88.74     27.05 o 
  -5 -15   9       15.63       33.52     20.45 o 
  -4 -15   9        3.59      -25.80     25.80 o 
  -3 -15   9     3624.61     3915.81    157.45 o 
  -2 -15   9      317.48      259.34     37.56 o 
  -1 -15   9       35.58       22.80     28.92 o 
   0 -15   9      125.37       76.84     62.73 o 
   1 -15   9      964.64      999.95     83.88 o 
   2 -15   9      525.10      554.59     45.70 o 
   3 -15   9       75.82       83.41     43.04 o 
   4 -15   9      105.61      162.46     46.71 o 
   5 -15   9       50.89       74.71     38.83 o 
   6 -15   9      315.98      301.65     48.77 o 
   7 -15   9      222.61      242.80     80.39 o 
   8 -15   9        0.72      -62.81     62.81 o 
   9 -15   9        0.08      -42.62     69.25 o 
 -12 -14   9        3.86      -26.40     47.98 o 
 -11 -14   9      180.00      172.17     43.41 o 
 -10 -14   9      204.96      268.58     49.13 o 
  -9 -14   9      857.84      751.85     54.80 o 
  -8 -14   9        1.02       35.74     22.60 o 
  -7 -14   9        2.29      -24.33     24.33 o 
  -6 -14   9       63.57       31.34     20.67 o 
  -5 -14   9      877.53     1041.19     49.12 o 
  -4 -14   9        8.26       26.80     27.56 o 
  -3 -14   9       65.92       51.15     24.63 o 
  -2 -14   9       11.64      -12.44     23.40 o 
  -1 -14   9     2053.67     2004.11     71.30 o 
   0 -14   9      176.29      168.14     29.73 o 
   1 -14   9      248.22      187.45     27.53 o 
   2 -14   9       19.72       54.58     33.18 o 
   3 -14   9      215.69      210.11     37.70 o 
   4 -14   9      134.33      127.69     36.74 o 
   5 -14   9       24.61       63.77     34.68 o 
   6 -14   9      103.15       23.03     34.44 o 
   7 -14   9      243.17      332.80     62.95 o 
   8 -14   9      422.04      487.44     68.59 o 
   9 -14   9      535.16      564.88     83.89 o 
  10 -14   9       57.46      126.77     71.53 o 
 -13 -13   9        2.29       61.39     40.68 o 
 -12 -13   9       24.39      -38.85     38.85 o 
 -11 -13   9     1946.72     2193.27     91.61 o 
 -10 -13   9      197.14      280.29     46.16 o 
  -9 -13   9        1.04        1.63     25.70 o 
  -8 -13   9      143.02      123.39     22.62 o 
  -7 -13   9     1885.23     1854.03     57.01 o 
  -6 -13   9      574.93      450.22     27.01 o 
  -5 -13   9      508.74      566.00     28.58 o 
  -4 -13   9     1211.30     1321.52     52.05 o 
  -3 -13   9     1697.17     1790.34     63.84 o 
  -2 -13   9       64.63       40.07     24.07 o 
  -1 -13   9      482.15      431.08     29.70 o 
   0 -13   9       18.28       10.11     20.94 o 
   1 -13   9     1624.48     1591.28     72.87 o 
   2 -13   9       23.90       40.71     28.83 o 
   3 -13   9      249.81      244.52     33.67 o 
   4 -13   9       74.99       91.92     30.92 o 
   5 -13   9      406.90      433.81     39.57 o 
   6 -13   9      326.68      337.86     36.84 o 
   7 -13   9      281.20      248.34     33.65 o 
   8 -13   9        7.64      -18.63     40.12 o 
   9 -13   9      218.44      237.23     63.48 o 
  10 -13   9      782.91      930.43     91.16 o 
  11 -13   9      129.64       59.87     78.60 o 
 -14 -12   9      882.78      870.30     55.86 o 
 -13 -12   9      854.58      819.38     49.18 o 
 -12 -12   9       85.25       81.73     39.43 o 
 -11 -12   9       84.28       52.66     32.16 o 
 -10 -12   9       85.74       84.98     23.77 o 
  -9 -12   9     1836.78     2007.22     62.71 o 
  -8 -12   9      403.35      386.26     25.25 o 
  -7 -12   9       13.32       15.57     28.80 o 
  -6 -12   9       42.24       58.31     17.98 o 
  -5 -12   9     2974.97     3050.68     84.50 o 
  -4 -12   9      610.18      571.48     29.13 o 
  -3 -12   9      672.31      655.57     34.81 o 
  -2 -12   9       12.89      -18.70     18.70 o 
  -1 -12   9     1847.70     1995.80     67.63 o 
   0 -12   9      155.08      139.44     17.74 o 
   1 -12   9      198.16      154.16     16.27 o 
   2 -12   9      387.28      352.53     20.99 o 
   3 -12   9       34.03       31.72     17.99 o 
   4 -12   9      189.33      166.93     15.58 o 
   5 -12   9      817.06      895.61     49.59 o 
   6 -12   9      286.46      241.77     30.57 o 
   7 -12   9      401.35      459.85     37.70 o 
   8 -12   9      757.83      917.86     69.38 o 
   9 -12   9      490.60      633.76     56.68 o 
  10 -12   9       85.25       98.74     53.47 o 
  11 -12   9        7.38      -46.75     60.20 o 
  12 -12   9      217.06      281.23    115.63 o 
 -14 -11   9      494.96      498.28     44.65 o 
 -13 -11   9       29.33       22.63     44.17 o 
 -12 -11   9      433.40      439.55     35.62 o 
 -11 -11   9     1465.47     1602.69     68.17 o 
 -10 -11   9       71.11       77.71     23.07 o 
  -9 -11   9        1.50       -5.41     19.96 o 
  -8 -11   9       14.07       12.41     16.90 o 
  -7 -11   9     2699.39     2850.51     65.00 o 
  -6 -11   9        8.63       -4.59     16.02 o 
  -5 -11   9     3803.42     3872.08     85.68 o 
  -4 -11   9      215.65      186.77     20.35 o 
  -3 -11   9     2785.68     3067.03     72.78 o 
  -2 -11   9      237.25      213.35     20.12 o 
  -1 -11   9     2449.85     2361.53     59.91 o 
   0 -11   9     1059.07      970.73     32.74 o 
   1 -11   9     2635.16     2691.66     77.88 o 
   2 -11   9      133.00       99.80     15.03 o 
   3 -11   9      443.75      316.68     19.72 o 
   4 -11   9      304.81      238.85     25.09 o 
   5 -11   9     1107.22     1203.43     49.70 o 
   6 -11   9      379.55      312.14     21.99 o 
   7 -11   9      960.82      869.36     71.02 o 
   8 -11   9      299.96      322.08     29.46 o 
   9 -11   9        2.36      -20.57     33.97 o 
  10 -11   9      580.87      530.68     55.38 o 
  11 -11   9      229.41      295.31     77.09 o 
  12 -11   9      149.52      214.57     65.62 o 
 -15 -10   9       84.02       81.44     50.28 o 
 -14 -10   9     1160.35     1204.36     66.86 o 
 -13 -10   9      419.67      495.60     37.39 o 
 -12 -10   9     1539.35     1683.23     69.76 o 
 -11 -10   9      272.74      264.73     30.76 o 
 -10 -10   9      363.49      303.71     22.33 o 
  -9 -10   9      387.65      493.29     27.54 o 
  -8 -10   9     1393.85     1442.83     34.97 o 
  -7 -10   9      674.40      681.70     25.14 o 
  -6 -10   9      213.05      193.17     19.75 o 
  -5 -10   9     8214.08     9002.26    142.92 o 
  -4 -10   9      306.35      312.85     19.19 o 
  -3 -10   9     4220.97     4107.08     82.18 o 
  -2 -10   9       83.63       76.57     14.71 o 
  -1 -10   9    12260.63    13767.18    279.89 o 
   0 -10   9      192.30      186.01     26.31 o 
   1 -10   9     1716.91     1741.20     47.18 o 
   2 -10   9      254.04      265.70     16.68 o 
   3 -10   9     2123.72     2225.27     65.12 o 
   4 -10   9      149.41      109.99     15.62 o 
   5 -10   9     1592.29     1676.96     63.93 o 
   6 -10   9      426.08      388.08     26.72 o 
   7 -10   9     1555.38     1867.76     75.49 o 
   8 -10   9     1133.43     1163.94     67.20 o 
   9 -10   9        1.22      -31.84     31.84 o 
  10 -10   9       90.78       20.72     39.14 o 
  11 -10   9       33.16       54.86     48.69 o 
  12 -10   9      454.45      636.35     74.06 o 
 -16  -9   9     1917.55     1919.11     87.41 o 
 -15  -9   9      552.95      547.65     52.84 o 
 -14  -9   9       60.09      123.45     30.10 o 
 -13  -9   9      429.47      401.10     36.91 o 
 -12  -9   9     1479.77     1549.91     52.69 o 
 -11  -9   9     1524.84     1594.38     44.73 o 
 -10  -9   9        4.12      -14.29     14.29 o 
  -9  -9   9      476.59      429.57     20.07 o 
  -8  -9   9      766.87      782.81     23.94 o 
  -7  -9   9     1661.23     1694.53     34.98 o 
  -6  -9   9       10.93       20.31     13.82 o 
  -5  -9   9       44.80       81.02     14.16 o 
  -4  -9   9      434.97      369.62     19.42 o 
  -3  -9   9     9869.97    10636.75    191.26 o 
  -2  -9   9       33.28       24.54     15.68 o 
  -1  -9   9     6810.93     7400.96    145.35 o 
   0  -9   9        0.52       -7.91     13.74 o 
   1  -9   9     1851.32     1867.88     43.85 o 
   2  -9   9      357.82      263.84     19.81 o 
   3  -9   9       17.37        9.33     17.46 o 
   4  -9   9        1.63       30.87     26.16 o 
   5  -9   9      566.33      574.09     32.58 o 
   6  -9   9      912.70      941.81     36.14 o 
   7  -9   9     1002.03     1150.74     57.81 o 
   8  -9   9     2783.26     3102.70    112.79 o 
   9  -9   9      194.84      156.43     33.32 o 
  10  -9   9     1174.54     1295.92     58.18 o 
  11  -9   9       81.60      104.76     47.37 o 
  12  -9   9      518.50      506.62     50.53 o 
  13  -9   9        3.36       43.03     80.87 o 
 -16  -8   9      787.45      792.33     55.38 o 
 -15  -8   9       92.84       93.14     36.29 o 
 -14  -8   9     1279.02     1219.18     60.05 o 
 -13  -8   9      597.81      565.25     32.81 o 
 -12  -8   9       65.65       58.78     20.14 o 
 -11  -8   9      193.12      186.92     18.46 o 
 -10  -8   9      409.13      370.90     17.42 o 
  -9  -8   9      104.31      128.44     16.92 o 
  -8  -8   9      917.02      937.49     23.71 o 
  -7  -8   9      262.89      236.88     22.11 o 
  -6  -8   9     1503.44     1426.39     46.03 o 
  -5  -8   9    16847.12    17786.48    272.76 o 
  -4  -8   9      235.95      210.79     16.42 o 
  -3  -8   9     3108.01     3262.91     64.58 o 
  -2  -8   9       16.31       14.91     12.67 o 
  -1  -8   9     8843.97     8963.33    192.41 o 
   0  -8   9      182.26      167.69     14.11 o 
   1  -8   9       78.99       60.39     22.47 o 
   2  -8   9       54.47       84.70     15.76 o 
   3  -8   9      963.75     1109.70     36.24 o 
   4  -8   9      300.22      362.48     35.12 o 
   5  -8   9       23.11       41.92     19.46 o 
   6  -8   9      343.50      320.90     23.50 o 
   7  -8   9      559.21      462.54     35.78 o
[truncated: 290,102 more chars]
